# Supplementary material for: Bacteroidota inhibit microglia clearance of amyloid-beta and promote plaque deposition in Alzheimer’s disease mouse models
Source: Nat Commun. 2024 May 8;15:3872. doi: 10.1038/s41467-024-47683-w (PMC11078963; doi:10.1038/s41467-024-47683-w)
Supplement: Supplementary file 3 — Source Data [file 41467_2024_47683_MOESM3_ESM.xlsx]

## Sheet: Inventory
Figure	Description of data.
Fig 1A	Amyloid plaques percent area and number of plaques per mm2 of the cortex, calculated from images of brain sections stained for amyloid beta. Cohort 1 and cohort 2, batch effects were removed by normalising values to the PBS group in each cohort.
Fig 1B	Results from NanoString Neuropathology panel, fold change and p-values were generated with the nSolver software. Bf vs. PBS in APP/PS1, cohort 1.
Fig 1C	A selection of pathways indicated by an IPA analysis, based on Nanostring results in Fig 1B.
Fig 1D	Normalized counts from NanoString Neuropathology panel, generated with the nSolver software. Genes with an average count below 15 were excluded. Cohort 1.
Fig 2A	Normalized (R, DESeq2 by size factors) and batch corected (R, LIMMA) counts from mRNA sequencing of microglia isolated from cohort 1 and cohort 2. Genes with an average count below 100 were excluded.
Fig 2B	Results from DESeq2 analysis (Wald test, Benjamini-Hochberg p-adjustment method) of mRNA sequencing data from microglia isolated from cohort 1 and cohort 2, Bf vs. PBS in APP/PS1. Genes with an average count below 100 were excluded.
Fig 2C	Results from DESeq2 analysis (Wald test) of mRNA sequencing data from microglia isolated from cohort 1 and cohort 2, genes significant in comparisonas Bf vs. PBS in APP/PS1 and APP/PS1 vs. WT in PBS are included. Genes with an average count below 100 were excluded.
Fig 2D	Z-scores and p-values from data in Fig 2A and Fig 2B, significant MGnD genes included.
Fig 2E	IPA analysis of results from DESeq2 analysis (Wald test) of mRNA sequencing data from microglia isolated from cohort 1 and cohort 2, significant Bf vs. PBS in APP/PS1, Bf vs. PBS in WT and APP/PS1 vs. WT in PBS, genes included had p<0.05 and FC: >0.2 or <-0.2.
Fig 2F	Results from DESeq2 analysis (Wald test) of mRNA sequencing data from microglia isolated from cohort 1 and cohort 2, Log Fold Change, p-value, p-adjusted.
Fig 2G	Spearman correlation analysis between amyloid plaque levels and microglia gene expression.
Fig 3C	Amyloid plaques percent area and number of plaques per mm2 of the cortex, calculated from images of brain sections stained for amyloid beta. Cohorts 4-6.
Fig 3D	Results from DESeq2 analysis (Wald test, Benjamini-Hochberg p-adjustment method) of mRNA sequencing data from microglia isolated from cohort 7, Bf vs. PBS in WT injected with amyloid beta-42 peptides. Genes with an average count below 100 were excluded.
Fig 3E	A selection of pathways indicated by an IPA analysis, based on DESeq2 results in Fig 3D.
Fig 3F	Normalized (R, DESeq2 by size factors) counts from mRNA sequencing of microglia isolated from cohort 6. Genes with an average count below 100 were excluded. Also Spearman R values for correlations between the genes expressed by microglia and amyloid beta uptake by microglia.
Fig 4A	Amyloid plaques percent area and number of plaques per mm2 of the cortex, calculated from images of brain sections stained for amyloid beta. Cohort 10.
Fig 4B	Normalized counts from NanoString Neuropathology panel, generated with the nSolver software. Genes with an average count below 15 were excluded. Cohort 10.
Fig 4C	Results from DESeq2 analysis (Wald test, Benjamini-Hochberg p-adjustment method) of mRNA sequencing data from microglia isolated from cohort 10, MTZ vs. H2O in 5xFAD. Genes with an average count below 100 were excluded.
Fig 4D	Z-scores based on normalized (R, DESeq2 by size factors) counts from mRNA sequencing of microglia isolated from cohort 10. Genes with an average count below 100 were excluded.
Fig 4E	IPA analysis of results from DESeq2 analysis (Wald test, Benjamini-Hochberg p-adjustment method) of mRNA sequencing data from microglia isolated from cohort 10, MTZ vs. H2O in 5xFAD, genes included had p<0.05 and FC: >0.2 or <-0.2.
Fig 4F	Frequency of GM-CSF+ CD4 T cells in spleens from cohort 10 measured by flow cytometry.
SupFig 1A	Amyloid plaques percent area and number of plaques per mm2 of the hippocampus, calculated from images of brain sections stained for amyloid beta. Cohort 1 and cohort 2, batch effects were removed by normalising values to the PBS group in each cohort.
SupFig 1B	In cohort 2, plaque associated microglia analyzed from images of brain sections stained for amyloid beta and Iba-1. In first column, the number of microglia overlapping with plaques divided by total cortex area. In second column, number of microglia overlapping with plaques divided by the total are of the plaques in the cortex. In third column, the percent of cortical microglia that overlap with …
SupFig 2A	In cohort 3, amyloid plaques percent area and number of plaques per mm2 of the cortex, calculated from images of brain sections stained for amyloid beta.
SupFig 2B	In cohort 3, amyloid plaques percent area and number of plaques per mm2 of the hippocampus, calculated from images of brain sections stained for amyloid beta.
SupFig 2C	Results from DESeq2 analysis (Wald test, Benjamini-Hochberg p-adjustment method) of mRNA sequencing data from microglia isolated from cohort 3, Bf vs. PBS in APP/PS1. Genes with an average count below 100 were excluded.
SupFig 2D	Normalized (R, DESeq2 by size factors) counts from mRNA sequencing of microglia isolated from cohort 3. Genes with an average count below 100 were excluded. A selection of MGnDs.
SupFig 2E	Normalized (R, DESeq2 by size factors) counts from mRNA sequencing of microglia isolated from cohort 3. Genes with an average count below 100 were excluded. Genes different in APP/PS1: BF vs. PBS and in PBS: APP/PS1 vs. WT.
SupFig 2F	IPA analysis of results from DESeq2 analysis (Wald test) of mRNA sequencing data from microglia isolated from cohort 3, significant Bf vs. PBS in APP/PS1, genes included had p<0.05 and FC: >0.2 or <-0.2.
SupFig 3A	Normalized counts from NanoString Neuropathology panel, generated with the nSolver software. Genes with an average count below 15 were excluded. Cohort 1. Genes indicated by IPA analysis.
SupFig 3B	Frequency of GM-CSF+ CD4 T cells in spleens from cohort 1 and 2 measured by flow cytometry.
SupFig 3C	Frequency of IL-17+ CD4 T cells in spleens from cohort 1 and 2 measured by flow cytometry.
SupFig 3D	Frequency of IFN-g+ CD4 T cells in spleens from cohort 1 and 2 measured by flow cytometry.
SupFig 3E	Frequency of IL-10+ CD4 T cells in spleens from cohort 1 and 2 measured by flow cytometry.
SupFig 4A	Differentially expressed genes according to DESeq2 analysis (Wald test, Benjamini-Hochberg p-adjustment method) of mRNA sequencing data from microglia isolated from cohort 1 and cohort 2, Bf vs. PBS in APP/PS1. Genes with an average count below 100 were excluded.
SupFig 4B	Normalized (R, DESeq2 by size factors) and batch corected (R, LIMMA) counts from mRNA sequencing of microglia isolated from cohort 1 and cohort 2. Genes with an average count below 100 were excluded. Genes shown were signifficantly different both when comparing WT to APP/PS1 in the PBS treated group, and PBS vs WT in the APP/PS1 mice.
SupFig 4C	Log2 fold change and p-value from NanoString Neuropathology panel, generated with the nSolver software. Genes with an average count below 15 were excluded. Cohort 2.
SupFig 4D	Normalized counts of selected genes from the NanoString Neuropathology panel, generated with the nSolver software. Genes with an average count below 15 were excluded. Cohort 2.
SupFig 5A	Frequency of Amyloid-beta+ microglia cells in brains from cohort 9 after Amyloid-beta injections, measured by flow cytometry.
SupFig 5B	Frequency of Amyloid-beta+ microglia cells in brains from cohort 7 and 8 after Amyloid-beta injections, measured by flow cytometry.
SupFig 6A	Average relative abundance of bacteria at phylum level, calculated using Qiime2, across all samples.
SupFig 6B	Relative abundance, relative to the abundance before initiation of MTZ treatment, calculated using Qiime2. P-values were calculated with a paired-wilcoxon test, comparing relative abundance before vs. after 7d, 14d, 28d and 48d after MTZ treatment was initiated.
SupFig 6C	LDA score calculated with LEfSe: MTZ vs. H2O treated female 5xFAD mice. Bacterial taxa included that were significantly different at leas at two timepoints after treatment was initiated.
SupFig 7	In cohort 10, amyloid plaques percent area and number of plaques per mm2 of the hippocampus, calculated from images of brain sections stained for amyloid beta.
SupFig 8A	Results from NanoString Neuropathology panel of cohort 10, fold change and p-values were generated with the nSolver software. Graph shows number of up and down regulated genes.
SupFig 8B	Results from NanoString Neuropathology panel of cohort 10, fold change and p-values were generated with the nSolver software. Data used to generate Venn diagram of differentially expressed genes (|FC|>0.2, p=0.05).
SupFig 8C	Normalized counts from NanoString Neuropathology panel of cohort 10, generated with the nSolver software. Genes included that were differentially expressed in MTZ vs H2O in 5xFAD and in 5xFAD vs WT in H2O, and genes differentially expressed in MTZ vs H2O in WT and in 5xFAD vs WT in H2O.
SupFig 9A	Results from DESeq2 analysis (Wald test, Benjamini-Hochberg p-adjustment method) of mRNA sequencing data from microglia isolated from cohort 10, MTZ vs. H2O in 5xFAD. Genes with an average count below 100 were excluded. Data used to generate Venn diagram of differentially expressed genes (|FC|>0.2, p=0.05).
SupFig 9B	Z-scores of normalized counts from DESeq2 analysis (Wald test, Benjamini-Hochberg p-adjustment method) of mRNA sequencing data from microglia isolated from cohort 10. Genes with an average count below 100 were excluded. Genes selected were differentially expressed (p-adjusted<0.05) in MTZ vs H2O in 5xFAD mice.

## Sheet: Abbreviations
Bf	Bacteroides fragilis
PBS	Phosphate buffered saline - control for Bacteroides fragilis
MTZ	Metronidazole
H2O	Water - control for metronidazole
E3	Erysipelotrichaceae x3
IPA	QIAGEN Ingenuity Pathway Analysis

## Sheet: Cohorts
				Age start (m)	Age sacrifice (m)
Cohort	Sex	Genotype	Treatment	mean (range)	mean (range)
1	Female	APP/PS1-21	PBS (n=3)	2.63 (2-3.07)	4.95 (4.33-5.41)
	Female	APP/PS1-21	Bf (n=4)	2.45 (2-3.07)	5.02 (4.52-5.67)
	Female	Wildtype	PBS (n=4)	2.63 (2-3.07)	4.84 (4.2-5.25)
	Female	Wildtype	Bf (n=4)	2.68 (2-3.07)	5.11 (4.49-5.44)
2	Female	APP/PS1-21	PBS (n=3)	2.73 (2.46-3.05)	5.49 (5.21-5.8)
	Female	APP/PS1-21	Bf (n=3)	2.63 (2.52-2.89)	5.39 (5.28-5.64)
	Female	Wildtype	PBS (n=3)	2.69 (2.46-3.05)	5.45 (5.21-5.8)
	Female	Wildtype	Bf (n=3)	2.73 (2.46-3.05)	5.48 (5.21-5.8)
3	Male	APP/PS1-21	PBS (n=6)	2.79 (2.52-3.05)	5.55 (5.28-5.8)
	Male	APP/PS1-21	Bf (n=7)	2.79 (2.46-3.05)	5.55 (5.21-5.64)
	Male	Wildtype	PBS (n=3)	3.04 (2.46-3.61)	5.79 (5.21-6.36)
	Male	Wildtype	Bf (n=4)	3.1 (2.56-3.64)	5.85 (5.31-3.69)
4	Male	Wildtype	PBS (n=3)	12.6 (12.4-12.7)	15.0 (14.7-15.2)
	Male	Wildtype	Bf (n=4)	12.5 (12.2-12.7)	14.9 (14.7-15.2)
5	Male	Wildtype	PBS (n=7)	8.6 (8.5-8.6)	11.56 (11.51-11.57)
	Male	Wildtype	Bf (n=6)	8.4 (8.20-8.6)	11.35 (11.18-11.54)
6	Female	Wildtype	PBS (n=5)	11.8 (11.7-11.9)	14.2 (14.1-14.3)
	Female	Wildtype	Bf (n=7)	11.8 (11.7-11.9)	14.2 (14.1-14.3)
7	Male	APPS/PS1-dE9	PBS (n=5)	12.6 (12.4-12.7)	14.8 (14.5-14.9)
	Male	APPS/PS1-dE9	Bf (n=5)	12.5 (12.2-12.7)	14.7 (14.5-14.9)
8	Male	APPS/PS1-dE9	PBS (n=3)	8.3 (7.5-8.6)	11.0 (10.5-11.3)
	Male	APPS/PS1-dE9	Bf (n=4)	8.4 (8.1-8.5)	11.2 (10.9-11.4)
9	Female	Wildtype	PBS (n=5)	14.0 (13.2-14.9)	16.0 (15.2-16.9)
	Female	Wildtype	E3 (n=5)	14.0 (13.2-14.9)	16.0 (15.2-16.9)
	Male	Wildtype	PBS (n=3)	13.5 (13.2-14.0)	15.5 (15.2-16.0)
	Male	Wildtype	E3 (n=4)	13.8 (13.2-14.9)	15.8 (15.2-16.9)
10	Female	5xFAD	H2O (n=8)	9.23 (6.67-11.13)	11.47 (8.95-13.34)
	Female	5xFAD	MTZ (n=9)	9.44 (6.67-11.13)	11.68 (8.95-13.34)
	Female	Wildtype	H2O (n=7)	9.07 (8.2-9.67)	11.31 (10.46-11.9)
	Female	Wildtype	MTZ (n=8)	9.34 (6.67-11.47)	11.53 (8.95-13.67)

## Sheet: Fig1A
Cortex - Male
Experiment	Group	MouseID	percent_area	number_of_plaques_per_mm2
Cohort_2	PBS	461	3.78148	89.6658
Cohort_2	PBS	463	3.11096	68.7514
Cohort_2	PBS	465	2.44137	64.72
Cohort_2	PBS	482	3.80904	72.1101
Cohort_2	PBS	492	2.92805	67.5346
Cohort_2	PBS	494	2.26075	59.9847
Cohort_2	BF	462	3.67275	94.4486
Cohort_2	BF	464	2.25464	51.3184
Cohort_2	BF	466	5.62042	97.3707
Cohort_2	BF	471	2.41081	62.0387
Cohort_2	BF	491	4.05834	74.6174
Cohort_2	BF	493	2.14907	63.8086
Cohort_2	BF	498	5.40327	141.076
Cortex - Female
Experiment	Group	MouseID	percent_area	number_of_plaques_per_mm2	percent_area_Norm-to-PBS	percent_area_Norm-to-PBS
Cohort_1	BF	AB13-5X-01	4.43637	50.2001	1.49709	1.10747
Cohort_1	BF	AB14-5X-HIP-01	3.93381	52.111	1.32749	1.14963
Cohort_1	BF	AB15-5X-01	4.90054	55.8078	1.65372	1.23118
Cohort_1	BF	AB16-5X-01	3.21159	51.685	1.08377	1.14023
Cohort_2	BF	476	2.71293	72.0098	1.01726	1.2683
Cohort_2	BF	485	4.47671	88.0458	1.67862	1.55074
Cohort_2	BF	488	3.74049	76.9201	1.40256	1.35479
Cohort_1	PBS	AP06-5X-01	3.17311	44.1498	1.07079	0.973995
Cohort_1	PBS	AP07-5X-01	2.78485	46.8605	0.939768	1.0338
Cohort_1	PBS	AP08-5X-01	2.93205	44.9754	0.989443	0.992208
Cohort_2	PBS	484	3.11611	61.465	1.16844	1.08258
Cohort_2	PBS	490	3.02568	60.8154	1.13453	1.07114
Cohort_2	PBS	500	1.8589	48.049	0.697027	0.846284
	Bfrag1 average PBS		2.96334	45.3286
	Bfrag2 average PBS		2.6669	56.7765

## Sheet: Fig1B
NeuroPath output: APP/PS1-Bf vs. APP/PS1-PBS
Gene	Log2 fold change	Unadjusted P-value
Gga1	-0.304	0.00174
Akt2	-0.338	0.0109
Chrna7	-0.244	0.0127
Camk2g	-0.347	0.0139
Ppp3cc	0.247	0.015
Prkcb	-0.149	0.0152
Bcl2	-0.434	0.0187
Srsf4	0.273	0.0207
Tenm2	0.506	0.0219
Atm	-0.221	0.0252
Gabra4	-0.199	0.0296
Fus	-0.151	0.031
Dcx	-0.398	0.0319
Syt4	0.167	0.0332
Nefl	-0.239	0.0339
Kcna1	-0.427	0.0375
Parp1	0.175	0.0377
Bcl2l1	0.299	0.042
Cdk5	0.32	0.0433
Polr2j	-0.232	0.0441
Cntnap1	-0.161	0.046
Mapk8	0.281	0.0532
Ppm1l	-0.305	0.0543
Prpf3	0.223	0.0557
Slc32a1	-0.25	0.0576
Grn	-0.191	0.058
Stat1	-0.519	0.0588
Arhgap44	0.277	0.0598
Lmna	-0.275	0.061
Cxcl12	0.365	0.0617
Cyp4x1	0.516	0.0623
Gria3	0.093	0.0648
Cnksr2	-0.169	0.0649
Acin1	0.316	0.0662
Sorcs3	-0.414	0.0673
Gtf2h1	0.213	0.0686
S100b	-0.298	0.0686
Kcnj10	-0.345	0.0698
Htr5a	-0.467	0.07
Hap1	0.909	0.072
Mmp14	-0.635	0.0729
Lrrc4	-0.324	0.0744
Ppp3ca	-0.302	0.0748
Grm2	-0.264	0.0756
Itpr2	-0.247	0.0757
Chl1	0.468	0.0774
Cul1	-0.24	0.0777
Gabrb2	-0.238	0.0808
Polr2h	-0.0894	0.083
Unc13a	-0.178	0.0834
Twistnb	-0.228	0.0855
Rtn4	-0.173	0.0868
Inpp4a	0.196	0.0914
Map2k2	-0.0901	0.0914
Grik2	0.366	0.0914
Gpr37	0.362	0.0956
U2af2	0.198	0.097
Pik3ca	-0.23	0.0986
Plcb4	-0.492	0.101
Meaf6	0.199	0.103
Tgfbr2	-0.357	0.104
Atp6v0e	0.373	0.113
Cacnb4	-0.271	0.114
Aldh1l1	-0.291	0.115
Grin1	-0.279	0.115
Npy	-0.328	0.118
Mapk9	-0.166	0.123
Xbp1	0.237	0.124
Atf4	-0.16	0.125
Grm1	0.156	0.125
Jam3	0.243	0.13
Ap4s1	-0.0334	0.131
Rapgef2	0.19	0.131
Pik3r1	-0.0783	0.131
Prkca	-0.433	0.133
Sirt2	-0.14	0.134
Cacna1b	-0.126	0.135
Ugcg	-0.0813	0.138
Lypla1	-0.18	0.14
Fam126a	0.323	0.144
Cacna1a	-0.221	0.144
Lrp1	-0.171	0.147
Crh	-0.562	0.147
Gsr	0.157	0.148
Kcnb1	-0.305	0.148
Ptprn2	0.245	0.148
Prkaa2	-0.0933	0.148
Grin2a	-0.3	0.151
Islr2	0.87	0.151
Grm8	0.801	0.151
Nme5	0.205	0.152
Csf1	-0.393	0.153
Htt	-0.153	0.154
Pink1	-0.127	0.154
Bad	-0.255	0.154
Akt1s1	-0.156	0.155
Nrg1	0.0575	0.162
Gfap	-0.31	0.162
Gabra1	-0.251	0.167
Bace1	0.226	0.167
Cp	0.405	0.168
Kif3a	0.205	0.168
Sri	0.194	0.168
Cast	-0.559	0.168
Lama2	0.387	0.17
Bid	-0.417	0.17
Nefh	-0.404	0.175
Nptn	-0.145	0.175
Rac1	0.0909	0.178
Cd9	-0.247	0.18
Cldn5	-0.334	0.181
Ptprr	0.352	0.181
Ugt8a	-0.381	0.184
Xiap	0.171	0.185
Gpd1l	0.165	0.186
Usp21	0.364	0.192
Slc1a2	-0.149	0.198
Rhoa	-0.148	0.199
Mag	-0.393	0.2
Optn	0.319	0.202
Nwd1	-0.227	0.202
Mta1	-0.0733	0.204
Atp8a2	0.201	0.206
Il6	-0.319	0.208
Dagla	-0.199	0.209
Gad1	-0.191	0.209
Dnm1l	0.138	0.21
Ipcef1	-0.204	0.211
Rab3c	0.516	0.212
Prkcg	0.538	0.212
Plekho2	-0.199	0.215
Glrb	-0.18	0.215
Gria2	0.133	0.215
Casp3	-0.255	0.216
Cdk7	-0.265	0.216
Efnb3	0.595	0.217
Adcy8	0.235	0.218
Gusb	-0.304	0.219
Apaf1	0.743	0.224
Epha4	-0.178	0.228
C1qb	-0.212	0.229
Trim37	-0.0894	0.23
Rit2	0.138	0.232
Sox9	-0.159	0.235
Arc	-0.552	0.237
Dlgap1	-0.168	0.24
Pfn1	0.19	0.241
Gaa	0.183	0.243
Slc2a1	0.314	0.246
Vegfa	-0.206	0.247
Adora1	-0.128	0.247
Tnr	0.157	0.249
Gss	0.405	0.25
Slc12a5	-0.137	0.253
Amigo1	-0.126	0.256
Arrb2	0.239	0.257
AI464131	0.316	0.26
Epha6	0.366	0.262
Mbp	-0.159	0.265
Pcna	-0.124	0.266
Axin2	-0.22	0.267
Syt7	0.209	0.267
Nr4a2	0.602	0.267
Pls1	0.282	0.268
Cplx1	-0.145	0.271
Npc2	0.333	0.272
Slc17a6	-0.156	0.272
Adcy9	-0.195	0.273
Olig2	-0.222	0.273
Gstp1	0.137	0.273
Fn1	-0.345	0.275
Nos1	0.659	0.275
Ryr1	0.327	0.276
Pik3cb	-0.127	0.277
Calm1	-0.125	0.277
Lamb2	-0.274	0.277
Ppp2r5e	-0.1	0.278
Gria4	-0.065	0.278
Plcb1	-0.107	0.279
Slc8a1	0.148	0.281
Cck	-0.151	0.281
Scn1a	-0.416	0.282
Camk4	-0.177	0.282
Hcn1	0.118	0.284
Sf3a2	0.113	0.284
Efr3a	0.181	0.285
Htr1a	0.269	0.286
Scn2a1	0.112	0.287
Cdk5r1	-0.0725	0.289
Ptdss1	0.152	0.291
Pmp22	-0.298	0.292
Mmp16	0.273	0.293
L1cam	0.403	0.293
Grm5	0.0875	0.295
Drd1	0.816	0.296
Neo1	0.104	0.297
Stx1b	-0.108	0.3
Fcrls	-0.186	0.302
Nfkbib	-0.353	0.303
Sirt7	0.133	0.304
Atp7a	0.229	0.305
Syt13	-0.045	0.306
Ran	0.172	0.306
Mecp2	-0.207	0.309
Ptgs2	-0.198	0.31
Igf1r	0.0978	0.312
Ctnnb1	0.248	0.312
Pde1b	-0.182	0.314
Psmb8	-0.467	0.314
Becn1	0.0852	0.319
Plxnc1	0.226	0.32
Slc9a6	0.0744	0.322
Cx3cl1	-0.0791	0.326
Hpgds	-0.278	0.326
Nqo1	-0.31	0.327
Gria1	0.156	0.329
Crebbp	0.0487	0.33
Epha7	0.273	0.332
Htra2	0.245	0.333
Sirt1	0.319	0.333
P2rx7	0.259	0.334
Usp30	0.12	0.334
Ntng1	0.561	0.336
Atp6v0c	0.131	0.336
Tbp	-0.054	0.336
Ube2n	0.0821	0.338
Cxxc1	-0.183	0.338
Gsk3b	-0.0709	0.339
Ikbkb	0.129	0.339
Nova1	-0.347	0.34
Pla2g16	-0.12	0.341
Comt	-0.0978	0.344
Snap91	0.134	0.344
Ide	0.224	0.344
Gprasp1	0.113	0.345
Prkaca	0.111	0.345
Ap2a2	0.231	0.349
Oxr1	0.163	0.35
Bax	-0.122	0.353
Atp6v1a	0.0882	0.357
Prkacb	0.1	0.359
Cdkn1a	0.228	0.361
Nmnat2	0.104	0.363
Pqbp1	0.234	0.363
Plcl2	-0.145	0.367
Mapk3	0.324	0.369
Dlat	0.056	0.37
Chmp2b	0.167	0.37
Tbpl1	-0.0768	0.373
Stx2	0.165	0.377
Lrrk2	-0.155	0.379
Taf4	0.156	0.381
Zfp24	-0.0823	0.382
Pvalb	-0.448	0.382
Eng	-0.278	0.383
Amph	0.143	0.384
Taf9	-0.123	0.385
Cdc40	-0.106	0.385
Cx3cr1	-0.122	0.386
Polr2l	-0.274	0.386
Ncl	0.142	0.39
Katna1	-0.225	0.391
Itpr1	-0.159	0.394
Calb2	0.179	0.397
Opa1	-0.104	0.399
Snca	0.299	0.4
Cacna1c	0.104	0.401
Entpd4	-0.119	0.402
Psen2	0.203	0.403
Cdc27	0.18	0.403
Calb1	-0.119	0.407
Ddit3	0.1	0.408
Cdk5rap3	-0.264	0.409
Ppargc1a	-0.15	0.413
Fos	-0.271	0.416
Ina	0.107	0.419
Cacna1d	0.131	0.42
Hdac6	-0.178	0.425
Irf8	-0.226	0.425
Gnaq	-0.0794	0.425
Dlg3	0.0674	0.426
Il10ra	-0.205	0.427
Jun	0.263	0.429
P2ry12	-0.109	0.432
Prnp	0.113	0.438
Xk	-0.207	0.442
App	-0.0676	0.449
Ncam1	0.12	0.451
Nsf	0.105	0.453
Prkce	0.11	0.454
Ube2k	-0.0432	0.455
Apoe	-0.0982	0.46
Atp6v1d	0.0667	0.461
Insr	0.133	0.465
Tor1a	-0.179	0.466
Olfm3	0.165	0.467
Tnfrsf1a	-0.24	0.477
Chd4	-0.0902	0.478
Txnl1	0.157	0.478
Park2	0.189	0.479
Atcay	-0.0389	0.48
Sqstm1	-0.0437	0.483
Hdac2	-0.0513	0.484
Gfpt1	0.0473	0.485
Mapk1	0.12	0.485
P2rx4	-0.17	0.486
Egfl7	0.112	0.487
Dlg4	-0.0855	0.491
Serpinb6a	0.156	0.492
Adam10	0.0983	0.497
Lamp1	0.0313	0.498
Osmr	0.177	0.498
Ubqln1	-0.071	0.499
Sncb	-0.1	0.502
Lsm7	0.102	0.51
Cers2	0.0866	0.513
Dgkb	-0.108	0.514
Egr1	-0.202	0.515
Atp6v1e1	0.0476	0.515
Atp6v0e2	0.0759	0.515
Gnptab	0.0513	0.518
Fgf14	0.0568	0.52
Slc4a10	0.0592	0.521
Dlx1	0.176	0.522
Cln8	0.118	0.527
Hgf	-0.139	0.529
Man2b1	-0.0774	0.532
Keap1	-0.0976	0.533
Vip	-0.163	0.537
Gtf2a1	-0.0874	0.539
Ube3a	0.0868	0.545
Camk2d	0.22	0.548
Rab2a	-0.0335	0.554
Gsn	-0.113	0.554
Cd34	-0.244	0.555
Nf1	0.0565	0.56
Arhgef10	0.158	0.56
Gnai1	-0.0519	0.561
Il13ra1	0.144	0.565
Gabrg2	-0.104	0.567
Cers6	0.0688	0.568
Shh	-0.17	0.569
Clu	-0.0561	0.571
Raf1	0.0772	0.572
Cntn1	0.083	0.572
Epha5	0.139	0.573
Hexb	-0.0928	0.576
Ap1s1	0.0937	0.576
Fxn	0.16	0.579
Sod2	-0.0505	0.582
Inpp5f	-0.0956	0.586
Ring1	0.119	0.588
Adra2a	0.21	0.588
Csf1r	-0.0746	0.589
Pla2g6	0.134	0.59
Naglu	0.0704	0.592
Grin2c	0.143	0.593
Rims1	-0.0815	0.593
Npas4	-0.161	0.594
Car2	0.0529	0.598
Cds1	-0.152	0.599
Gtf2b	0.0238	0.599
Ppp2r5c	0.0494	0.6
Efna5	-0.0911	0.6
Smpd4	-0.168	0.6
Xab2	-0.0315	0.6
Polr2b	0.106	0.6
Myrf	-0.111	0.605
Prpf31	0.0501	0.606
Atxn3	-0.143	0.606
Slc1a1	0.124	0.608
Pllp	-0.132	0.615
Spi1	-0.151	0.619
Fmr1	0.0465	0.622
Cadm3	0.0817	0.622
Cspg4	-0.151	0.623
Bcas1	0.106	0.624
Taf10	0.0933	0.631
Taf4b	-0.14	0.634
Ap2b1	0.0866	0.635
Entpd2	0.138	0.635
Scamp2	0.0976	0.638
Map2k1	0.0968	0.639
C1qc	-0.0714	0.64
Ep300	-0.047	0.641
Tpm1	-0.0427	0.642
Akt1	-0.0452	0.644
Nrxn1	-0.0517	0.647
Grin2b	0.0472	0.648
Actn1	-0.0559	0.649
Map2	0.0534	0.649
Mapk10	-0.0314	0.65
Atf6	-0.108	0.654
Erlec1	-0.0671	0.656
Tmem119	-0.0908	0.656
Src	-0.0383	0.656
Vcp	0.0744	0.658
Cntnap2	0.0656	0.659
Bcas2	0.0627	0.661
Homer1	0.0649	0.662
Taz	0.0422	0.664
Rela	-0.112	0.667
Pten	0.0425	0.673
Hdac1	-0.104	0.678
Hnrnpm	-0.0427	0.679
Park7	-0.0439	0.68
Ccnh	0.0592	0.681
Tfam	-0.034	0.685
Cul2	0.0664	0.685
Nell2	0.0476	0.686
Trf	-0.0624	0.688
Tbr1	-0.0509	0.691
Cntn4	0.0486	0.693
Itgam	0.106	0.694
Aqp4	-0.0651	0.697
Eif2s1	0.0646	0.701
Bnip3	-0.0203	0.703
Dnaja2	-0.0366	0.705
Idh1	0.0641	0.705
Atp2b3	-0.0296	0.706
Ccs	-0.0853	0.707
Notch1	-0.0747	0.707
Wfs1	0.164	0.708
Gba	0.0538	0.711
Sec23a	0.0571	0.713
Atg5	-0.0218	0.713
Esam	0.0536	0.714
Shank2	0.0592	0.722
Mapkapk2	-0.0984	0.723
Atxn2	-0.0263	0.726
Ctns	-0.0685	0.73
Sart1	0.106	0.731
Ddx23	-0.0471	0.731
Myc	0.0997	0.733
Ap3s1	0.0466	0.735
B4galt6	0.051	0.735
Epha3	0.656	0.736
Casp9	0.0794	0.738
Snrpa	0.0489	0.739
Sgpl1	-0.0499	0.742
Ppp2ca	0.0188	0.744
Polr2k	0.0359	0.745
Chrnb2	0.038	0.749
Cul3	0.0318	0.753
Rdx	-0.056	0.754
Trim28	-0.025	0.762
Dgke	0.0443	0.763
Sorl1	0.0308	0.763
Synj1	0.0412	0.763
Galc	-0.0571	0.765
Mapt	0.0485	0.767
Fyn	-0.0322	0.772
Abl1	-0.0689	0.774
Gnai2	-0.0368	0.774
Mnat1	-0.0471	0.775
Gnao1	0.0412	0.778
Sod1	0.0328	0.779
Mfn2	-0.0282	0.783
Dnm2	0.0376	0.785
Bdnf	-0.0822	0.794
Stat3	0.0616	0.797
Mal	0.051	0.798
Ltbr	0.0701	0.807
Creb1	-0.0241	0.807
Negr1	0.0589	0.808
C1qa	0.0375	0.808
Slu7	0.0232	0.808
Atp6v1h	0.0362	0.809
Gtf2ird1	0.0615	0.81
Sptbn2	-0.0142	0.812
Hdac7	-0.0954	0.813
Npc1	-0.028	0.813
Ppt1	-0.0202	0.814
Cln3	-0.0708	0.815
Phf2	0.0293	0.816
Pcsk2	-0.0225	0.816
Sucla2	0.0283	0.816
Fgf12	-0.0152	0.822
Ehmt1	-0.0561	0.829
Kras	-0.0394	0.829
Abat	-0.0187	0.829
Palm	0.0432	0.83
Pak1	-0.0103	0.83
Gucy1b3	-0.0237	0.831
Ccl12	-0.544	0.831
Trem2	-0.0432	0.831
Smn1	0.0424	0.831
Cers4	-0.0468	0.832
Ptdss2	-0.0483	0.832
Atp6v1g2	0.0226	0.833
Pdpk1	-0.0162	0.833
Ryr2	-0.0239	0.835
Taf6l	-0.0501	0.836
Trpm2	0.04	0.841
Akt3	0.0246	0.841
Apc	-0.0108	0.841
Cd68	-0.029	0.852
Prkcsh	0.0162	0.855
Atxn7	0.0396	0.856
Nfe2l2	0.0357	0.858
Camk2b	-0.0134	0.861
Rasgrp1	0.0256	0.864
Gtf2h3	0.0346	0.869
Myh10	-0.0155	0.872
Arsa	0.0179	0.882
Pde4d	0.0179	0.885
Gnptg	0.0155	0.885
Stambpl1	0.0227	0.892
Pgk1	-0.0168	0.892
Rad23b	-0.0093	0.896
Spast	0.0107	0.899
Gnai3	-0.0153	0.906
Lclat1	0.0116	0.91
Flt1	-0.502	0.911
Magee1	0.0149	0.913
Dld	-0.0099	0.914
Gnb5	-0.00841	0.918
Hras	-0.0162	0.918
Atrn	-0.00355	0.919
Pkn1	0.0264	0.921
Syt1	-0.00934	0.922
Psen1	0.0175	0.924
Thy1	-0.0129	0.925
Stx1a	0.0108	0.925
Atp13a2	-0.0107	0.925
Sf3b2	0.00766	0.925
Nmb	0.366	0.926
Gad2	-0.0145	0.93
Nfkbia	0.0228	0.931
Cacnb2	0.0169	0.932
Emp2	0.0168	0.936
Hmgb1	-0.00961	0.937
Atp6v0d1	-0.00818	0.937
Nol3	0.0225	0.938
Ap3m2	-0.0117	0.938
Rab3a	-0.00477	0.939
Cab39	-0.00635	0.94
Egfr	-0.0187	0.941
Lsm2	0.0178	0.942
Acaa1a	0.0149	0.943
Plcb3	0.0197	0.943
Cnr1	0.00742	0.947
Frmpd4	0.00806	0.948
Gabrb3	0.00447	0.949
Tnc	-0.196	0.951
Mog	-0.0101	0.953
Col4a1	0.202	0.956
3110043O21Rik	0.0124	0.957
Ccnd1	0.00866	0.959
Igf1	0.0118	0.962
Ppp3cb	-0.00403	0.962
Pecam1	-0.189	0.964
Il1r1	-0.345	0.966
Tnfrsf12a	-0.49	0.969
Efna1	-0.194	0.969
Mtor	0.00214	0.971
Ache	0.205	0.974
Sp1	0.0122	0.974
Tnfrsf11b	-0.257	0.976
Hif1a	-0.0025	0.98
Col4a2	0.212	0.981
Tardbp	-0.00288	0.981
Ncf1	-0.125	0.983
Gng2	0.00265	0.983
Lpar1	-0.0961	0.984
Casp6	0.229	0.984
Phf21a	0.08	0.986
Tcerg1	0.00218	0.989
Brms1l	0.000963	0.989
Pgam1	0.00137	0.99
Tgfb1	-0.0699	0.99
Gls	-0.00064	0.993
Lsr	-0.101	0.993
Cadps	-0.000713	0.994
Msn	0.058	0.995
Mmp24	-0.000912	0.996
Rras	0.00126	0.996
Hspb1	-0.052	0.996
Nelfa	0.000774	0.997
Pnkd	-0.000354	0.998
Cxcl16	0.0118	0.998

## Sheet: Fig1C
Ingenuity Canonical Pathways	-log(p-value)	z-score	Molecules	Number of genes
Autophagy	5.09	1	AKT2, ATM, BCL2, PPP3CC	4
CLEAR Signaling Pathway	1.87	NaN	AKT2, PPP3CC	2
Neuroinflammation Signaling Pathway	3.03	NaN	AKT2, BCL2, PPP3CC	3
Amyloid Processing	3.34	NaN	AKT2, CDK5	2
GM-CSF Signaling	7.04	NaN	AKT2, BCL2L1, CAMK2G, PPP3CC	4
PI3K/AKT Signaling	3.62	NaN	AKT2, BCL2, BCL2L1	3
Senescence Pathway	3.11	NaN	AKT2, ATM, PPP3CC	3

## Sheet: Fig1D
Neuropath_NormalizedData
Description	Gene_Symbol	Gene_ID	WT-PBS	WT-PBS	WT-PBS	APP/PS1-PBS	APP/PS1-PBS	APP/PS1-PBS	WT-Bf	WT-Bf	WT-Bf	APP/PS1-Bf	APP/PS1-Bf	APP/PS1-Bf
Endogenous	Cdk5	NM_007668.3	194.01	162.94	182.02	143.99	155.33	165.73	212.06	210.1	184.78	212.1	183.13	177.85
Endogenous	Gga1	NM_145929.2	64.07	40.64	48.55	55.31	54.72	51.02	50.74	41.89	30.43	42.06	42.34	44.94
Endogenous	Akt2	NM_001110208.1	50.81	59.25	41.83	70.83	60.88	64.09	56.76	68.45	69.55	49.85	47.61	56.01

## Sheet: Fig2A
Type:	NormCount	NormCount	NormCount	NormCount	NormCount	NormCount	NormCount	NormCount	NormCount	NormCount	NormCount	NormCount	NormCount	NormCount	NormCount	NormCount	NormCount	NormCount	NormCount	NormCount	NormCount	NormCount	NormCount	NormCount	NormCount	NormCount	NormCount	NormCount	NormCount
Well position:	1C07	1C08	1C09	1C10	1C11	1C12	1D01	1D02	1D03	1D04	1D05	1D06	1D07	1D08	1D09	2B09	2B10	2B12	2C01	2C02	2C04	2C05	2C08	2C09	2C10	2C11	2D04	2D05	2D06
Sex:	Female	Female	Female	Female	Female	Female	Female	Female	Female	Female	Female	Female	Female	Female	Female	Female	Female	Female	Female	Female	Female	Female	Female	Female	Female	Female	Female	Female	Female
Genotype:	WT	WT	WT	WT	APPPS1	APPPS1	APPPS1	WT	WT	WT	WT	APPPS1	APPPS1	APPPS1	APPPS1	WT	WT	WT	WT	WT	APPPS1	APPPS1	APPPS1	WT	WT	WT	APPPS1	APPPS1	APPPS1
Treatment:	PBS	PBS	PBS	PBS	PBS	PBS	PBS	BF	BF	BF	BF	BF	BF	BF	BF	PBS	PBS	PBS	PBS	PBS	PBS	PBS	PBS	BF	BF	BF	BF	BF	BF
Correction:	batchCorr	batchCorr	batchCorr	batchCorr	batchCorr	batchCorr	batchCorr	batchCorr	batchCorr	batchCorr	batchCorr	batchCorr	batchCorr	batchCorr	batchCorr	batchCorr	batchCorr	batchCorr	batchCorr	batchCorr	batchCorr	batchCorr	batchCorr	batchCorr	batchCorr	batchCorr	batchCorr	batchCorr	batchCorr
Abca1	7.14176	7.34802	7.09676	7.49195	7.19245	7.34146	7.35046	7.40215	7.39532	7.03426	7.53892	7.68125	7.67158	7.51839	7.76496	7.1421	7.76157	7.31381	7.67017	7.46668	7.20296	7.53646	7.45808	7.39197	7.58938	7.60313	6.95854	7.22605	7.25081
Abca9	7.33171	7.59946	7.53095	7.46375	7.08558	7.16589	7.3646	7.6279	7.55523	7.37162	7.45509	7.40928	7.51428	7.43012	7.5582	7.13655	7.46351	7.51503	7.63329	6.91608	7.61225	7.09174	7.29706	7.87981	7.73989	7.53323	7.48175	7.35193	7.38062
Abcc3	7.3454	7.35898	7.54961	7.3825	6.7774	7.06222	7.01664	7.56225	7.17852	6.84029	7.4049	7.25089	7.36809	7.1334	7.04824	7.00296	7.25864	7.02682	7.17858	7.92354	6.99129	6.52503	7.71836	7.74393	8.18125	7.7477	6.30839	6.89723	6.557
Abhd12	9.05548	9.03848	9.00156	9.0907	9.10352	8.55169	8.58718	8.9895	8.97146	9.02667	8.92631	8.98063	8.96524	9.04073	8.98742	8.81218	8.91104	8.53435	8.55798	9.1702	9.04297	8.78918	9.04902	8.90844	9.03044	9.30304	9.02411	9.17881	9.05039
Abi3	8.07185	8.14188	7.81862	7.82864	7.98411	7.91768	7.81185	8.00232	8.11289	8.02323	8.03125	7.87567	8.15375	7.91711	8.05427	8.04247	8.09993	7.83277	7.99677	8.27713	8.02637	7.57231	8.05685	8.5481	7.72466	7.83801	8.02915	7.88192	7.8357
Acad9	7.50204	7.92788	8.87923	8.27514	7.63169	7.3951	7.5942	7.90397	8.70366	7.93996	7.79538	7.9977	8.02188	7.82332	9.30406	6.92558	7.77977	8.37514	8.29329	8.55378	8.3997	7.6337	8.08856	8.39107	7.85406	7.9604	7.82333	8.32438	8.24609
Acox3	7.18063	7.22419	7.47032	7.41213	7.15115	7.2771	7.31657	7.22014	7.27565	7.58326	7.67466	7.47382	7.5206	7.44156	7.41704	7.19986	7.79256	7.17003	7.49761	7.09168	7.65339	7.14731	7.47554	7.29165	7.71958	7.11181	7.64804	6.91646	7.5474
Acp2	7.35526	7.63143	7.11485	7.74899	7.46441	7.10441	7.52859	7.36177	7.57521	7.68272	7.53313	7.69563	7.70175	7.42958	7.33546	8.05214	7.21017	7.56044	7.64738	7.74399	6.86308	7.13416	7.58978	8.32347	7.28711	7.49763	7.17501	7.23026	7.46436
Actb	10.7864	10.9606	10.9719	10.8641	10.7209	10.7765	10.7156	10.9411	11.1566	10.8553	10.9113	11.1497	10.9932	10.9303	10.995	10.8355	11.4773	11.013	11.2301	11.1202	10.2362	10.6181	10.4093	11.305	10.843	11.0832	11.0907	10.5582	10.9934
Actg1	9.40978	9.19546	9.41781	9.47329	9.42334	9.48297	9.46708	9.48732	9.49385	9.44117	9.50079	9.42301	9.40352	9.37276	9.30409	9.57268	9.67619	9.45711	9.63258	9.42704	9.41001	9.33	9.33949	9.56499	9.39673	8.98819	9.48487	9.25534	9.34127
Adam15	7.36154	7.5004	7.2648	7.62036	7.56649	7.07355	7.47341	7.63964	7.78049	7.70572	7.81606	7.92137	7.85276	7.79563	7.38131	7.60863	7.92721	7.39727	5.8452	7.55857	8.60287	7.53075	7.43628	8.09946	6.62248	7.77412	7.60595	8.41189	7.74929
Adamts1	7.38755	7.26417	7.9958	7.91465	7.68876	7.48433	8.47252	7.86724	7.57441	7.61081	8.0427	8.40154	7.9742	7.80307	8.38423	7.8241	7.2445	7.42907	8.30039	7.15999	7.49773	8.36059	8.40362	8.17048	7.62764	7.54307	8.3579	7.94956	8.1396
Adap2	8.05232	8.05215	7.9345	8.21565	7.91263	7.91679	7.69938	7.93727	8.01109	8.0228	8.15897	8.082	8.01109	8.09141	8.03291	8.11371	7.96372	7.89414	8.20973	8.00472	8.31383	7.74775	8.11934	7.81155	8.19445	7.92784	8.01635	8.05434	7.75076
Adgrg1	8.23193	8.38747	8.42736	8.3466	8.09058	8.10648	8.02596	8.14939	8.01185	8.29364	8.29924	8.07495	7.93758	8.1149	8.14091	8.29043	8.55524	8.1066	8.22786	8.71021	8.21344	8.16965	7.6769	8.01557	8.09093	8.15795	8.05633	8.32299	7.86882
Adrb2	8.49969	8.1982	8.44872	8.16239	7.62952	7.97013	7.51177	8.23392	7.39223	8.39045	8.14661	7.33284	7.43221	7.41973	7.30921	8.75843	8.4661	8.0362	8.11254	7.78012	7.52862	7.36467	7.61911	7.84389	7.81684	8.10662	7.66958	7.61241	7.49068
Aif1	8.01184	8.13884	8.16096	7.86397	8.08309	8.14836	8.26622	8.20054	8.22834	8.27184	8.25119	8.17017	8.17494	8.26918	7.94819	7.70245	8.11979	8.26503	8.07557	8.4728	8.0684	7.91738	8.11942	8.31317	8.2102	8.13354	8.42012	8.19201	8.03192
Akap13	7.34122	7.53689	7.72178	7.68429	7.83237	7.08573	7.06773	7.09293	7.21175	7.41756	7.50145	7.40764	7.30589	7.44058	7.47703	7.57688	8.28512	7.80715	6.94838	7.66949	7.35445	7.28068	7.45269	8.29996	7.77542	6.64869	7.46002	6.61989	6.53768
Akap8l	7.24788	7.49663	7.07769	7.32836	7.3028	7.54663	7.27608	7.45614	7.4327	7.39233	7.28054	7.27067	7.99168	7.55559	7.24375	7.08745	6.73489	7.76365	6.9299	7.41935	7.99922	6.308	7.39621	7.7941	6.88659	7.91423	8.00866	7.99022	7.27369
Akap9	6.81732	7.14109	7.43969	6.8999	7.4254	7.09781	7.02097	7.11099	7.9339	7.31885	6.81972	7.1623	6.76945	7.00089	7.8754	6.78803	7.3934	7.14823	7.71455	7.48994	7.26829	7.0258	7.48231	7.61398	6.96507	7.08397	6.6116	7.05086	7.00876
Akna	7.2476	7.40126	7.56472	7.40046	7.20346	7.18774	7.22457	7.54147	7.98813	7.33313	7.60866	7.62121	7.93718	7.57688	7.96511	7.19862	7.4513	7.32723	7.34728	7.28859	7.34883	7.38203	7.61429	7.76016	7.82491	7.52459	7.69995	7.44217	8.07151
Akr1a1	8.03235	7.81454	8.04059	7.82311	8.04284	8.04965	8.32265	7.95888	7.81229	7.93731	7.79932	7.89574	8.05007	7.99978	7.95485	8.08102	7.70376	7.83046	7.8578	7.86433	7.88668	8.24764	8.66742	7.58357	7.62647	7.86319	8.10656	8.17143	8.07471
Aldoa	7.83927	7.91594	7.81906	7.82729	7.95169	8.19303	8.23413	7.86161	7.63882	7.73108	7.75103	7.79964	7.7848	8.0142	7.91807	7.77363	7.61217	7.63893	7.92775	8.03137	7.54725	8.34372	8.07695	7.32852	8.10897	7.81747	7.98682	8.17169	8.0291
Alox5ap	7.60811	7.52997	7.72617	7.56741	7.30779	7.32301	7.49184	7.46288	7.17006	7.68936	7.40752	7.38165	7.51602	7.09052	7.58037	7.87148	7.30616	6.91637	7.66074	7.55655	7.12257	7.41158	7.30017	7.84449	7.59921	7.50677	7.2522	7.44622	7.60134
Ankrd11	7.05237	7.41923	7.06265	6.99228	6.884	6.84873	7.14645	7.49908	7.5372	6.85392	7.39227	7.50768	7.69925	7.4198	7.54873	6.46251	7.67849	6.78331	7.05914	7.30671	7.21779	7.6346	7.42629	7.41153	7.63392	7.41363	7.75238	6.82745	6.99832
Anxa3	8.42114	8.59109	8.25299	8.49093	8.38657	8.22379	8.29096	8.1178	7.97649	8.3394	8.18151	8.07127	7.82426	8.09985	7.9171	8.16209	7.77504	8.69424	8.16572	8.03373	8.237	8.64834	8.04906	8.03068	8.53046	7.62919	8.8427	8.5583	7.61627
Ap3d1	7.17869	7.12282	6.99844	7.25746	7.20536	7.15223	7.28802	7.16749	7.65543	7.24467	7.32887	7.38522	7.56125	7.72687	7.28784	7.17564	7.30516	7.76343	7.36663	7.44925	7.23789	7.03772	6.78766	7.49347	7.4961	6.97913	7.30555	7.83286	7.02614
Apoe	7.38503	7.68308	8.14175	8.07981	9.56171	9.90987	10.8904	8.69993	8.22338	7.60842	7.9227	9.6815	10.3949	10.4806	10.3947	7.71291	7.8783	7.91736	7.01699	6.47289	9.98093	11.302	10.4013	6.8438	9.45305	8.5719	11.1028	10.9478	10.4518
Arf1	7.82201	7.71154	7.99675	7.93991	7.66069	7.78839	7.59713	7.76759	7.70862	7.72595	7.78078	7.59696	7.42921	7.38914	7.51265	8.09087	7.65105	7.7935	7.88679	7.65321	7.17407	7.66316	7.80839	7.69712	7.69537	7.65498	7.42861	7.7952	7.73984
Arhgap45	8.50211	8.8559	8.52212	8.76953	8.65468	8.6154	8.79902	9.0256	9.01149	8.71312	8.99428	8.91885	8.94682	8.88178	8.7651	8.77606	8.60105	9.12838	9.06674	8.90841	9.03099	8.7912	8.69941	8.88866	8.928	8.62268	8.40436	8.74162	8.58987
Arhgdia	8.14399	8.16632	8.00803	8.04471	8.07997	7.9729	8.09827	8.05439	7.88694	7.97663	8.04533	8.08195	8.10799	8.01461	7.899	8.2802	7.99379	7.76308	8.03561	7.91748	8.0428	7.94586	8.20991	7.98438	8.11211	8.07009	8.05732	8.2041	7.92556
Arhgdib	7.51181	7.48373	7.57842	7.42232	7.43261	7.74619	7.64818	7.44182	7.40418	7.60968	7.43504	7.37652	7.12995	7.25111	7.27193	7.71915	6.83875	7.60333	7.67466	7.30858	7.15737	7.36077	7.12625	7.77998	7.69542	7.29255	6.96794	7.60631	8.16285
Arid1a	7.58895	7.52469	7.46497	7.50991	7.37457	7.00672	7.50685	7.53106	7.94547	7.2398	7.69255	7.56277	7.73588	7.79048	7.83961	7.56995	7.53008	7.21668	7.49174	7.62414	7.35798	7.37923	7.01725	7.38468	7.75226	8.38698	7.84144	7.24257	7.96501
Arl6ip1	7.83221	7.77875	7.9431	7.61092	7.87026	7.78877	7.66302	7.67188	7.29316	7.53902	7.61823	7.36222	7.18072	7.44615	7.92698	7.66781	7.96552	7.89525	7.42295	7.47304	7.4434	7.80078	7.60194	7.5589	7.73304	7.81457	7.70644	7.49211	7.31463
Arpc1b	8.45695	8.38941	8.31278	8.40441	8.46546	8.54908	8.64041	8.39092	8.19667	8.40153	8.40782	8.33436	8.48289	8.30108	8.32243	8.69678	8.2456	8.15379	7.965	8.087	8.35037	8.86266	8.29856	8.21191	8.66913	8.58055	8.29873	8.68354	8.54883
Arpc2	7.75457	7.77616	7.59929	7.6282	7.70073	7.44352	7.28469	7.5791	7.53615	7.64907	7.57165	7.56356	7.33656	7.39898	7.57729	7.49927	7.65354	7.53204	7.10737	7.11665	7.72346	7.24878	7.45425	7.79195	7.54533	7.93993	7.81135	7.72754	7.68809
Arpc4	7.78761	7.82456	7.73545	7.66902	7.77758	7.86477	7.6267	7.69326	7.78774	7.80216	7.65139	7.47068	7.54936	7.38075	7.6049	7.82123	8.29848	7.32012	7.94773	7.25031	7.45235	7.76945	7.59163	7.31635	7.95543	7.48458	7.85652	7.76628	7.71373
Arsb	7.93393	7.73388	7.64913	7.58939	7.70006	7.37288	7.85867	7.40068	7.63524	7.58616	7.709	7.76223	7.56404	7.6621	7.76634	7.46477	7.59312	7.82523	7.53846	7.6133	7.84097	7.83132	7.69966	7.19159	7.77926	7.72315	7.55458	7.94479	7.66194
Asah1	7.87305	7.78248	7.89042	7.66034	7.68604	7.78652	7.46507	7.65551	7.36054	7.77391	7.40732	7.11027	7.01486	7.4079	6.88914	8.16773	7.97482	7.55137	7.21175	6.94724	7.38759	7.77335	6.47493	6.83114	8.25017	7.72504	7.07798	8.36693	7.50577
Atf3	8.88047	8.48667	8.65028	8.99521	8.63354	8.79532	9.1309	9.17614	9.07085	9.122	9.25349	9.24098	9.26052	9.11282	9.07482	9.02011	9.20183	9.03091	9.39416	9.08273	8.99046	9.19412	9.01414	9.02482	8.34415	8.77507	9.33011	8.80869	8.68045
Atf4	7.93427	7.78923	7.76687	8.14623	7.98976	7.87944	7.96127	8.12378	8.07836	8.14062	8.12391	8.05112	8.05043	7.92581	7.79158	7.95253	7.76676	7.76585	8.36021	8.10839	8.00079	8.06133	8.06526	7.96701	7.60544	8.27334	8.00435	8.07615	7.76178
Atp5a1	7.63791	7.6118	7.50891	7.58807	7.52971	7.73709	7.59953	7.48467	7.1874	7.59952	7.53176	7.19461	7.24447	7.40977	7.21932	7.57751	7.90102	7.39989	7.41231	7.86111	7.57665	7.26466	7.43273	7.28101	7.33555	6.74106	7.83412	7.5972	7.39745
Atp5b	7.8939	7.81763	7.73473	7.75906	7.62985	7.67062	7.88667	7.80418	8.17762	7.70481	7.70364	7.91818	7.90487	8.02073	7.88178	7.334	7.94154	7.99085	8.23505	7.49611	7.7482	7.67937	7.36765	8.2212	7.78239	8.51613	7.63875	8.12084	7.60231
Atp6ap1	7.52811	7.66393	7.70371	7.67211	7.74819	7.60283	7.58913	7.4793	7.36939	7.75426	7.64077	7.45561	7.16012	7.3611	7.29098	7.75532	6.92807	7.72161	7.42207	7.54461	7.71669	7.70871	7.76029	7.11603	7.56031	7.25642	7.441	7.90254	7.65125
Atp6v0b	8.20619	8.42833	8.19397	8.34901	8.31447	8.32791	8.36157	8.31148	8.51719	8.14165	8.14402	8.29043	8.48771	8.37217	8.21931	8.62795	8.06641	8.29568	8.34439	8.82105	8.21772	8.13793	8.32142	8.72843	8.37469	8.11269	8.30201	8.02783	7.97618
Atp6v0c	8.67711	8.60866	8.55233	8.70361	8.81518	8.87357	9.01184	8.75522	8.78119	8.71748	8.63758	8.90667	8.86955	8.8535	8.88112	8.68827	8.75381	8.78765	8.53464	8.77571	8.87229	8.91162	8.95015	8.63777	8.61769	8.45979	8.83273	9.06092	8.9853
Aup1	7.88716	7.88758	7.80103	7.88558	7.67758	7.84732	7.76829	7.83086	8.01729	7.86508	7.81177	7.74211	7.99587	7.87073	7.92352	7.83001	8.3404	7.84776	8.21919	8.0627	7.63824	7.34929	7.95922	7.54388	8.12024	7.85298	7.51808	7.79146	7.88417
B2m	9.48375	9.43965	9.62005	9.53344	10.0095	10.0107	10.0743	9.46466	9.6528	9.71472	9.27978	9.77229	9.4005	10.0088	9.84121	9.87365	9.43947	9.49144	9.46913	9.3088	9.51706	10.0535	10.1903	9.25997	9.32558	9.65319	10.2085	9.92916	9.89935
B4galt1	7.64833	7.87417	7.72212	7.65761	7.56331	7.57096	7.67533	7.86267	7.91338	7.72729	7.8287	7.72863	7.87393	7.7041	7.61371	7.69624	7.71645	8.02237	7.41684	7.80901	7.71579	7.44588	7.41153	7.81563	7.75762	7.7374	7.95699	7.92605	7.80549
Bcl2a1b	7.43227	7.23817	7.27478	7.54345	7.47741	7.48278	7.64797	7.38371	7.31313	7.38413	7.25788	7.51525	7.10543	7.45519	7.27138	7.48097	7.5422	7.28236	7.2682	7.29488	7.31777	7.42189	7.4578	7.72465	7.40196	6.38603	7.49032	7.57369	7.75467
Bhlhe41	7.62304	7.66228	7.93949	7.87828	7.65044	7.6633	7.76123	7.5792	7.78278	7.75288	7.42314	8.3352	8.19477	7.73039	8.37697	7.28844	7.62327	7.98172	7.47339	7.42239	8.36913	7.91421	7.67225	8.13309	7.62901	8.21655	8.24374	8.14516	7.41747
Bicd1	6.87123	7.37918	7.82216	7.35491	7.18049	6.85904	6.90249	7.01943	7.6925	7.11349	6.771	7.53202	7.53866	7.39231	8.04884	6.26306	7.48966	7.40947	7.36856	7.14488	7.97713	6.71206	7.52141	7.64777	7.07859	7.34238	7.61619	7.16818	7.43987
Bin1	8.97435	9.01686	8.94459	8.91486	8.80829	8.00836	7.99355	8.85935	8.94636	8.94587	8.97353	8.88223	9.01805	8.78785	8.845	8.68491	9.04735	8.71839	8.8325	8.7386	8.77455	8.56431	8.7105	9.02192	9.11666	8.84379	8.64258	8.82268	8.60577
Bin2	8.33919	8.21898	8.31388	8.25034	8.09835	8.07162	8.00179	8.16965	8.10216	8.39721	8.24352	8.09729	7.92673	7.79326	7.84941	8.34327	8.23349	8.27498	8.1143	8.30799	7.74365	8.25857	7.9269	8.21055	7.75144	8.40954	7.96807	8.06141	8.14435
Blnk	8.04434	7.67387	7.77318	7.72454	7.75325	7.55823	7.96435	7.87334	7.8835	8.01413	7.97593	7.72415	7.74285	7.71894	7.80068	7.89257	7.76801	7.70364	7.9949	8.06664	8.1419	7.69204	7.60486	8.08383	8.06083	8.12844	7.2346	7.48037	7.55762
Brd2	7.93178	7.61011	7.78646	7.75052	7.74881	7.75501	7.6539	7.8913	8.25702	7.83919	8.08006	7.93417	7.97402	7.8213	8.41766	7.70045	8.38974	8.34904	8.0888	8.43213	8.13558	8.04046	8.0074	7.27695	7.65264	8.53093	7.38362	7.42957	7.13723
Brms1l	7.46899	7.61673	7.31713	7.2877	7.45841	7.09671	7.30513	7.39541	7.94308	7.33177	7.54914	7.47387	7.55104	7.40847	7.76463	6.97482	6.38623	7.40181	7.99637	7.8654	8.38653	7.50079	7.58465	7.55033	7.4904	7.65441	7.43061	7.51605	6.76526
Bsg	7.79107	7.98632	7.80613	7.77912	7.87375	7.8783	8.09102	7.82574	7.67002	7.75777	7.6945	7.66207	7.71781	7.71893	7.81035	7.97843	7.96157	7.92613	7.53018	7.65337	7.45511	8.0189	7.79579	7.52245	7.60697	7.5839	8.1124	8.03684	8.07666
Btg1	7.88641	7.7663	7.79449	7.62426	7.3328	7.32956	7.49386	7.77631	7.96112	7.8576	7.92942	7.90468	7.72005	7.79822	7.78547	7.85457	7.88281	7.87291	7.52379	7.93667	7.93005	7.55221	7.80969	7.58584	7.63063	7.49786	7.65472	7.77924	7.71886
Btg2	10.071	9.86606	9.74381	10.1049	9.71022	9.82288	9.76262	9.78403	9.7532	9.98932	9.86386	9.8357	9.55329	9.59204	9.53318	10.1578	9.96406	9.71315	10.1695	10.0483	9.69567	9.58957	9.56217	9.86519	9.82078	9.64105	9.61053	9.6716	9.67759
C1qa	10.6349	10.5519	10.5072	10.5463	10.7436	10.5761	10.6174	10.5946	10.4684	10.5865	10.5662	10.4028	10.4701	10.4236	10.3332	10.7137	10.6394	10.7213	10.4211	10.2811	10.4342	10.6999	10.4488	10.4738	10.5849	10.5413	10.5315	10.5572	10.4397
C1qb	11.2822	11.3054	11.195	11.1833	11.4531	11.3512	11.4419	11.3189	11.2768	11.2859	11.2952	11.2186	11.4057	11.321	11.1277	11.2535	11.2648	11.3231	11.1449	11.2444	11.2077	11.3888	11.2869	11.2449	11.4007	11.3676	11.3968	11.4272	11.2131
C1qc	10.1519	9.83645	10.1806	10.3314	9.79595	8.70273	8.90221	9.55773	10.1216	10.1254	10.0013	10.0916	10.2398	10.2024	10.3491	9.4896	9.76985	9.44898	9.33463	9.63419	9.88101	9.88057	10.105	10.1815	10.2792	10.1039	10.1143	10.1522	10.3093
C3ar1	7.58679	7.85021	7.54583	7.60291	7.52023	7.79215	7.56527	7.51763	7.46464	7.57172	7.54573	7.54504	7.55897	7.31642	7.54355	7.47026	7.41322	7.73096	7.03647	7.36852	7.40326	7.59887	7.56688	7.46684	7.94912	7.80567	7.82319	7.6921	7.63328
Calm1	7.48311	7.59878	7.74865	7.47226	7.63515	7.81529	7.61227	7.43828	7.08048	7.44915	7.55667	7.58544	7.4573	7.49616	7.57107	7.72214	6.19323	7.65575	6.49664	7.82399	7.84237	7.80528	8.02928	8.41381	7.76195	7.91851	6.79419	7.61687	7.39274
Calm2	8.27551	8.18127	8.1093	8.08343	7.80399	7.93849	7.71127	7.9727	7.70325	8.00472	7.84284	7.78034	7.6872	7.67414	7.6671	8.07774	8.54273	8.11763	8.15203	8.28451	7.53328	7.81501	7.43758	8.05341	7.91507	8.31427	7.24107	7.61052	7.44501
Calr	8.22102	8.40056	8.19122	8.30618	8.38991	8.46577	8.75374	8.60102	8.85504	8.39969	8.61504	8.70243	9.10928	8.82711	8.69317	7.61013	8.76466	8.28749	8.53453	8.63233	8.85147	8.47732	8.71608	9.00136	8.43645	8.65986	8.93352	8.5575	8.49974
Camk1	7.97552	7.65426	7.6991	8.03929	7.43773	6.75146	6.93236	7.45424	7.88867	7.79887	7.63033	7.64696	7.79818	7.79912	7.68921	7.48478	7.72454	7.71645	6.99022	7.50856	7.39938	7.54838	7.97206	7.96242	7.90109	8.05196	7.53178	7.31502	7.47563
Canx	8.1133	8.18576	8.18357	8.17254	7.88361	8.06034	8.08336	7.98803	8.0942	8.08678	7.89962	8.09424	7.87738	7.84194	8.5416	8.28681	8.15022	8.24741	8.0479	8.04275	8.17599	7.76585	8.20552	7.38779	8.04622	8.26749	8.3354	8.1117	7.9615
Capn3	7.32655	7.46289	7.37518	7.32738	7.11037	7.27018	7.4103	7.45489	7.40084	7.48664	7.31534	7.28091	7.38241	7.55603	7.24348	7.50277	7.31236	7.48127	6.72125	6.28696	7.9148	7.4572	7.37983	7.47692	7.53733	7.5342	7.40853	7.35815	7.6716
Capza2	8.92468	8.43332	8.62601	8.50522	8.26864	8.57178	8.09157	8.30025	7.92983	8.55993	8.27553	7.91008	7.72111	7.75897	7.75326	8.55168	8.53276	8.54316	8.44038	8.38384	7.59654	8.13525	8.04749	8.26255	8.43346	8.42781	8.12412	7.71447	8.19468
Capzb	8.10226	8.01063	7.98878	7.79053	8.02101	8.08122	7.93549	8.16083	7.84185	8.03238	7.86309	7.69386	7.67858	7.74685	7.76667	7.78517	7.95344	7.96847	7.46713	8.04313	7.77969	7.83624	7.97064	8.56301	7.83086	7.68665	7.89331	8.05485	7.96715
Ccdc82	7.20456	7.57796	7.73501	7.2764	6.74822	6.75258	7.12866	7.23539	7.47976	7.25831	7.41364	7.51378	7.203	7.27982	7.72666	6.84142	7.82836	7.38196	7.70401	7.05258	7.20981	7.15273	7.45379	7.75668	6.61294	6.93825	6.65359	7.77896	7.86641
Ccl12	7.30919	7.21556	6.73845	7.26689	7.38786	7.56092	7.30341	7.00062	7.53318	7.50893	6.94084	7.81262	7.06705	7.43678	7.32875	7.29461	6.98491	7.36978	7.64468	7.29466	7.57741	7.33248	7.7025	7.38997	7.04564	6.69862	7.02799	7.33118	7.42255
Ccl2	7.72703	7.78394	7.53776	8.20336	7.90961	7.93682	7.68301	7.70898	7.52216	8.0667	7.21985	7.81242	7.22395	7.46891	7.2506	7.97615	7.82066	7.92039	7.64514	7.9626	7.79324	7.04244	8.00311	7.20145	7.84669	7.82957	7.40034	7.59442	7.34857
Ccl3	8.45154	8.51303	8.15164	8.64144	8.93577	8.79857	8.98127	8.57444	8.6879	8.68145	8.49024	9.07717	8.78823	8.97507	8.9161	8.50112	8.06496	8.70705	8.57435	8.61064	8.8932	8.91864	9.04402	8.87794	8.59725	8.26971	9.02043	8.84379	9.02984
Ccl4	7.8851	7.95013	7.7005	8.0229	8.46331	8.00379	8.5014	8.07359	8.4279	8.21041	7.8466	8.58925	8.56734	8.42727	8.39195	8.12135	8.16808	8.11205	7.9033	7.77089	8.46311	8.53251	8.63315	8.3474	7.55316	7.78703	8.63022	8.24615	8.58891
Ccnd3	7.21285	7.20553	7.05966	7.32558	7.24232	6.96126	7.25927	7.46892	7.78851	7.33551	7.50206	7.77182	7.68889	7.53258	7.59476	7.0931	6.73467	7.63593	7.18466	7.10368	7.60521	7.43486	7.62536	7.21371	7.97332	7.50295	7.4776	7.37195	7.59588
Ccnl1	7.71543	7.65555	7.59368	8.14665	7.90314	7.98771	8.10467	8.04875	8.12102	7.95001	8.02242	8.66705	8.31534	8.30118	8.01956	8.13899	7.76571	8.28616	8.64806	8.11112	7.90745	8.27238	7.47075	8.49241	8.00494	7.60612	8.34265	7.677	7.79163
Ccr5	8.2032	7.91991	8.07533	8.33866	8.33802	7.93984	7.3324	7.68239	7.05628	8.03453	7.77121	7.35608	7.65071	7.51103	7.46908	6.27799	7.50602	8.54097	6.42531	8.47018	7.89337	6.41569	7.82617	8.93505	7.42139	7.74005	8.31006	8.36619	8.77166
Cct6a	8.03672	7.96121	7.98368	7.89104	7.8815	7.66755	7.82217	8.02845	8.43018	7.90652	8.10782	8.32959	8.02063	8.12395	7.95907	7.78821	8.06065	8.25266	8.35887	7.91712	8.347	7.88336	7.78233	7.80574	7.86336	8.09273	7.65568	8.13504	8.19732
Cd14	8.181	8.15288	7.91314	8.28776	8.02653	8.09452	8.02802	8.10482	7.65223	8.17764	7.71749	7.86438	7.51962	7.72814	7.80038	8.12328	7.85415	8.22045	8.16502	7.97413	7.65691	8.02185	7.72226	8.0614	7.84201	8.07177	7.66053	8.0212	7.90369
Cd164	8.46573	8.42576	8.53922	8.26241	8.01682	8.06156	7.84384	8.13355	7.74887	8.17779	7.91797	7.83934	7.71777	7.5742	7.64781	8.17582	8.35186	7.79588	8.54168	7.76897	7.53785	8.02016	7.75867	8.04781	8.32585	8.37768	7.69453	8.00136	7.94969
Cd300a	7.93656	7.48885	7.43607	7.98991	7.31414	7.68606	7.50003	7.85091	7.36501	7.7126	7.39029	7.09644	7.348	7.19332	7.25193	7.74914	7.58878	7.7184	7.93419	7.32689	7.56624	7.3024	7.31662	7.57015	7.84145	7.4197	7.05741	7.14613	7.51862
Cd300c2	8.13485	8.15762	7.92935	8.10095	8.19114	8.24015	8.21879	8.15546	8.18399	8.05727	8.02336	7.90075	8.15094	8.07051	8.05938	8.47335	8.1063	8.26906	8.10653	7.77057	8.05211	8.01362	8.15209	7.99827	7.65666	8.29167	7.73506	8.43883	8.4054
Cd33	8.31015	8.38046	8.15166	8.49995	8.39564	8.37629	8.02457	8.30969	8.11164	8.49711	8.31524	8.21811	7.77138	7.72737	7.88461	8.69795	8.59392	8.3606	8.51756	8.31297	8.00006	7.97968	8.10065	8.22484	8.00276	8.3781	7.99143	7.95359	7.66149
Cd34	7.77875	7.72635	7.51857	7.50125	7.62316	7.77795	7.67511	7.51105	7.0146	7.58866	7.41074	7.46733	7.31725	7.48602	7.59473	7.51412	7.12495	6.86296	7.53723	7.41346	8.04796	7.73735	7.95064	7.29065	7.21684	7.39141	7.69125	7.82058	7.85931
Cd37	8.39898	8.21055	8.33853	8.18276	8.31022	8.03074	8.14965	8.35897	8.16965	8.22022	8.31507	7.96689	7.88713	8.07025	7.89541	8.45267	8.2809	8.55843	8.14767	8.56595	7.91569	8.10509	7.64489	8.18176	8.26477	7.70371	7.94436	8.24327	8.32886
Cd53	8.52394	8.54839	8.64542	8.49657	8.44182	8.3322	8.27405	8.36566	8.03649	8.52384	8.28227	7.9996	8.02243	7.96833	8.13604	8.34542	8.59146	8.3949	8.65684	8.09774	8.30402	8.22916	8.34471	8.35755	8.37697	8.31808	8.10124	8.01049	8.16202
Cd63	7.82541	7.84815	7.78997	7.89653	8.34177	8.09263	8.66482	7.86774	7.67802	7.82366	7.85245	8.24253	8.37815	8.27027	8.31968	7.66512	7.8967	7.79982	7.53372	7.61018	8.26914	8.51719	8.59757	7.7959	7.85025	8.14736	8.68115	8.19938	8.26888
Cd68	8.62686	8.49046	8.40574	8.58994	8.90292	8.7125	9.01757	8.52291	8.2627	8.57133	8.5848	8.52545	8.65718	8.68588	8.59738	8.5737	8.23115	8.36153	8.7401	8.52669	8.53715	8.78575	8.70797	8.22334	8.76667	8.73779	8.87038	8.78293	8.69824
Cd81	10.4961	10.2887	10.4895	10.3415	10.4789	10.4431	10.1777	10.2443	10.0101	10.4654	10.1027	9.92656	9.87701	9.90496	9.82881	10.6521	10.2215	10.3132	10.4495	10.0697	10.0652	10.2462	10.069	10.0802	9.97784	10.3162	10.0689	10.073	10.2678
Cd83	7.41245	7.25209	7.36757	7.25003	7.68795	7.77945	7.4702	6.95627	7.34023	7.22786	6.93574	7.49148	7.20853	7.33709	7.42673	6.98937	7.19341	6.97899	7.18395	6.69296	7.50733	7.60165	7.77374	7.42292	6.91265	7.45357	7.33217	8.01597	7.74208
Cd84	7.51864	7.38717	7.62312	7.71963	7.42347	7.55389	7.50891	7.58553	7.49258	7.53155	7.63254	7.53907	7.66486	7.43679	7.46515	7.69072	7.80843	7.75644	7.3093	7.94139	7.37053	7.6002	7.77131	6.64507	7.2932	7.74989	7.4905	7.46953	7.64753
Cd86	7.68181	7.49269	7.25649	7.44874	7.5047	7.15701	7.36534	7.63172	7.65477	7.23008	7.60625	7.58596	7.69828	7.67694	7.44688	7.80419	7.50165	6.69495	6.89266	7.00652	8.53964	7.36897	8.24358	7.53329	7.4758	8.05983	7.22085	7.58484	7.01507
Cd9	8.82587	8.87332	8.86047	8.80432	9.18542	9.14325	9.09219	8.66157	8.41324	8.78039	8.60611	8.77602	8.50398	8.70305	8.634	8.98053	8.68827	8.59133	8.88683	8.4205	8.94382	9.08621	9.05309	8.26705	8.38078	8.72312	9.15715	8.79038	9.10326
Cdc42	8.44973	8.39833	8.63244	8.30841	8.27005	8.25243	7.97917	8.26922	7.99235	8.40363	8.08455	7.91708	7.98545	7.71441	7.92936	8.43775	8.44256	8.70817	8.55667	8.16417	7.68921	8.0919	8.15201	8.13393	8.29643	8.28039	7.83622	7.87878	7.74598
Cebpa	7.08126	7.1676	6.91059	7.0611	7.22358	6.83699	7.5562	7.6531	7.93728	7.21745	7.54315	7.59447	7.84403	7.69736	7.58426	7.39775	7.4643	7.68942	7.4042	7.7209	6.98337	7.45583	7.64559	7.5157	7.29307	7.24567	7.22603	7.22599	7.2467
Celf2	7.34532	7.31761	7.52077	7.33399	7.56139	7.30156	7.16353	7.22327	7.41092	7.77506	7.26375	7.31029	7.7816	7.2874	7.60339	7.49545	7.51049	7.90633	7.42121	7.38756	7.22215	6.9881	7.32333	7.64478	7.6779	7.10147	7.40879	7.17617	7.5228
Cep85	7.45577	7.74862	7.77036	7.56165	7.88203	7.28008	7.88906	7.96642	7.08726	7.66741	7.44294	7.5903	7.92077	7.65723	8.08858	7.78724	7.72722	7.70662	7.51211	8.06894	7.74842	6.3098	7.67442	7.51676	8.14278	8.04913	7.30596	7.48775	8.30412
Cfh	7.6989	7.83255	7.96949	7.85077	7.41641	7.67871	7.79752	7.77076	7.60897	7.85079	7.76135	7.72609	7.73521	7.44684	7.95221	7.57843	7.93104	7.32327	7.7711	8.09845	8.13684	7.40705	7.82556	7.45887	7.57595	8.22112	8.06895	7.60132	7.35884
Cfl1	8.62503	8.18631	8.13734	8.30453	8.51294	8.49922	8.41021	8.46981	8.11798	8.40064	8.36965	8.39558	8.07142	8.30879	8.44384	8.54278	8.44607	8.12417	8.52982	8.30448	8.18463	8.07416	8.4908	8.57384	8.44282	7.56261	8.6479	8.45589	8.5231
Cflar	7.98055	7.97283	7.6979	7.76311	7.65724	7.73431	7.55229	7.6702	7.53509	7.78079	7.56186	7.55494	7.85166	7.63554	7.87072	7.85898	7.36496	8.5769	8.18809	7.81849	7.27078	7.42061	8.34084	7.58495	8.02866	7.70193	6.83424	7.01399	8.09435
Chchd2	7.51737	7.50215	7.58394	7.31884	7.61528	7.54685	7.714	7.56262	7.58078	7.61233	7.5756	7.61406	7.65083	7.53823	7.61322	7.50647	7.62841	7.92047	7.32942	7.23372	6.68053	7.64756	7.68638	7.54774	7.79946	7.77627	7.86218	7.56274	7.795
Chd9	8.16313	8.46452	8.53378	8.37021	8.42347	8.04033	8.42864	8.5081	8.2216	8.27635	8.26849	8.24181	8.23049	8.24831	8.46747	8.84092	8.38103	8.05917	8.13518	8.4207	8.36288	8.14653	8.25227	8.06054	8.73696	8.57007	7.97374	8.23645	8.38449
Chek2	8.32094	8.48063	8.89191	8.45012	8.30314	8.11959	8.42748	8.56835	9.4366	8.42848	8.8554	8.99997	9.22963	9.06636	9.23507	8.655	8.84607	8.73958	7.67375	8.97532	9.35164	8.32963	8.80318	9.32118	9.14293	8.97168	8.00003	8.41486	8.8679
Chka	7.76362	7.14846	7.30654	7.42352	7.38	6.81837	7.37142	7.631	7.788	7.42678	7.61096	7.97783	8.11833	7.76142	7.98683	7.12389	7.36168	7.32107	8.00964	7.20615	7.68563	7.5333	7.73264	7.71659	7.44193	7.55036	7.82431	8.00754	7.43082
Churc1	7.46508	7.69618	7.84612	7.61112	7.73969	7.48941	7.51177	7.65282	8.04262	7.66665	7.56459	7.63852	7.93336	7.63238	7.77479	7.33867	7.79743	8.08796	7.93922	7.03594	8.23073	7.17185	7.94009	7.25257	7.50981	8.06096	7.82131	7.83801	7.55621
Ckb	8.81089	8.69827	8.78703	8.63038	8.75477	8.66548	8.62727	8.80075	8.65997	8.76827	8.65083	8.49126	8.07654	8.33809	8.20333	9.03632	8.63942	8.95756	8.74652	8.71127	8.79058	8.23335	8.68543	8.66047	8.83718	8.52449	8.02283	8.17989	8.34027
Clasp2	7.53706	7.67903	7.09929	7.28028	7.29251	6.99056	7.30079	7.32697	7.56656	7.48259	7.20489	7.51872	7.13815	7.28267	7.26341	6.70002	7.64347	7.06989	7.65299	7.45255	7.81415	7.35236	6.82709	7.74768	6.90503	7.45014	7.52658	7.02528	7.46537
Clic1	8.16045	8.15012	8.20695	8.05835	8.252	7.9903	8.0659	8.09449	7.93636	8.17024	7.97163	7.93994	7.87051	7.97282	7.81731	8.28781	8.31427	7.89355	8.03768	8.18698	7.50229	7.96601	8.13236	8.23759	7.73023	8.24349	8.29717	7.65185	8.13229
Clk1	7.94016	7.92027	7.75001	8.16092	7.55	7.75577	7.62527	7.87001	7.95122	7.95261	7.80061	8.13615	8.05179	7.80609	7.99145	7.57126	7.92951	7.3492	7.25514	7.81892	7.8015	7.63475	8.38443	8.47543	8.19916	7.40302	8.12637	8.34235	8.08715
Clta	8.1867	8.20073	8.22984	8.1691	8.30221	8.16843	8.40956	8.29585	7.994	8.15575	8.14486	8.16466	8.15372	8.01106	8.18389	8.34638	8.34905	8.11066	8.17423	8.31822	7.64528	8.4266	8.34177	7.70642	8.39885	7.62631	8.48045	8.57693	8.08451
Cltc	7.48547	7.53354	7.42031	7.88005	7.38526	7.65421	7.62525	8.0159	7.5995	7.59925	7.67581	7.70276	7.35503	7.53138	7.39491	7.33264	7.52571	8.49393	7.41947	7.48727	8.08612	7.38088	7.68983	6.73735	7.54934	7.5308	7.79388	7.45517	7.78567
Cmtm6	8.51733	8.34724	8.41621	8.34393	8.2362	8.04915	7.75429	8.0145	7.68984	8.2261	7.91192	7.43212	7.20674	7.4005	7.40317	8.56353	7.86523	8.04311	8.64117	7.85339	7.30708	7.66095	8.12278	7.91225	8.00274	8.02248	7.14739	7.89709	7.98012
Cmtm7	7.42538	7.67961	7.7784	7.70277	7.66895	7.53285	7.37029	7.74703	7.8743	7.56575	7.61887	7.64543	7.76292	7.47185	7.53141	7.71881	7.48844	7.9122	7.8126	7.90456	7.48305	7.19315	7.43218	7.52228	7.66824	7.63317	7.69597	7.61232	7.67379
Cnbp	7.98732	8.00958	8.10603	7.78089	7.97679	7.67805	7.55378	7.75839	7.54515	7.78272	7.70336	7.28134	7.35873	7.24865	7.37612	7.94647	7.62053	7.94993	7.80843	7.60035	7.00264	7.8423	7.87483	7.40346	7.87135	7.92162	7.85643	7.61495	7.15716
Col27a1	7.37917	7.50612	7.69453	7.66987	7.05742	7.15857	7.16685	7.57686	7.9099	7.52651	7.74004	7.82544	7.99517	7.80111	7.69257	7.6341	7.74261	7.69845	7.63011	7.77592	7.73936	6.92266	7.46371	7.97031	7.51308	7.53787	7.55131	7.61396	7.32667
Comt	8.16921	8.36953	8.09029	8.38371	8.11513	8.29657	8.10876	8.1252	8.43734	8.23646	8.14411	8.21714	8.22604	7.99421	8.03336	8.33326	8.45859	8.55708	8.07884	8.36055	7.99331	8.17117	7.84986	8.03414	8.27895	8.26945	8.41803	8.17751	7.76985
Coro1a	8.46535	8.49166	8.48153	8.4309	8.44217	8.49429	8.265	8.46692	8.56723	8.54559	8.52195	8.23608	8.26854	8.17747	8.07711	8.52429	8.9083	8.32422	8.39924	8.39631	7.91345	8.61002	8.14353	8.49151	8.49552	8.67697	8.37387	8.46221	7.81689
Coro1b	7.81567	7.82015	7.76733	7.88272	7.65961	8.02002	7.79175	7.75923	7.66843	7.72536	7.75187	7.69158	7.41349	7.4833	7.63354	7.60299	7.381	8.01373	7.9242	7.89695	7.47214	7.72065	7.60003	8.23279	7.91092	7.84158	7.58753	7.64956	7.32437
Cox14	7.99716	7.94388	8.24282	8.11993	7.96559	7.86341	8.01649	8.07966	8.6875	8.061	7.99041	8.2912	8.27557	8.26319	8.32658	7.88922	7.90166	8.25514	8.36289	8.30383	8.74085	8.01554	7.91047	7.89214	8.11021	8.24062	8.45783	8.02151	7.88086
Cox4i1	7.70413	7.71964	7.69862	7.63192	7.98658	8.0633	8.21686	7.85088	7.9153	7.83731	7.75892	7.79274	7.97607	7.90939	7.83778	7.3549	7.90402	8.02468	7.33854	7.49469	8.27014	8.359	7.99804	7.84739	7.7832	7.84378	8.06249	8.06627	7.69236
Creg1	7.55632	7.62085	7.55744	7.51843	7.80695	7.92975	7.99203	7.26337	7.589	7.42327	7.40345	7.34199	7.23976	7.6729	7.43239	6.91703	7.61133	7.24541	7.73638	7.3291	7.38142	7.67697	8.30944	7.47814	7.32365	6.92245	7.49535	8.35705	8.00768
Crybb1	7.61455	7.53731	7.508	7.38858	7.10763	7.01862	7.02787	7.47149	7.5542	7.42438	7.58147	7.2559	7.5689	7.21294	7.17241	7.28656	7.3308	7.5439	7.54775	7.45064	7.15926	6.93586	7.26822	7.11298	7.6957	7.56892	7.46858	7.39809	7.31402
Csf1r	11.3779	11.3078	11.198	11.4699	11.0767	11.1068	11.14	11.3828	11.3135	11.2872	11.3624	11.0733	11.1712	11.0952	11.0338	11.4524	11.4127	11.2535	11.334	11.2773	11.043	11.2763	11.013	11.1402	11.3528	11.2768	10.9688	11.3576	11.0117
Csf3r	8.45555	8.81284	8.49381	8.66262	8.64177	8.48599	8.62341	8.64867	8.63697	8.65007	8.54428	8.53048	8.78228	8.7194	8.65356	8.59071	7.97092	8.5701	8.14102	8.56407	8.82206	8.91223	8.86996	8.19589	8.48967	9.16307	8.84732	8.90329	8.67862
Csnk1e	7.53542	7.60459	6.96487	7.47361	6.80038	7.10879	7.00808	7.31162	7.76663	7.22507	7.56645	7.25553	7.64665	7.09604	7.38727	7.70836	7.15853	7.03108	7.49816	7.69459	7.69075	6.67175	7.1942	7.43655	7.45065	7.47476	7.54725	7.8251	6.05255
Cst3	14.2592	14.2048	14.3091	14.1033	14.338	14.1946	14.3835	14.3238	14.2757	14.2507	14.2302	13.9527	14.0422	13.9405	13.8348	14.3937	14.4506	14.4286	14.1157	14.2525	14.0328	14.1681	14.0332	14.1616	14.1775	14.2497	13.9724	14.1275	13.9029
Cst7	4.37953	4.33205	4.75996	4.3867	8.41831	8.25449	9.17066	4.53693	4.7432	4.7262	4.18405	7.59746	8.30357	8.42695	8.73934	4.07695	5.74551	4.83616	4.38879	4.71775	8.23227	8.83091	8.52263	4.29797	5.36035	3.52656	9.0389	8.53982	8.51421
Ctc1	7.93413	8.03782	8.06285	8.05811	7.73857	7.56102	7.87065	7.81768	7.79243	8.17729	8.04874	7.66324	7.46805	7.46533	7.46804	7.82719	8.18439	8.30048	7.96677	7.99597	8.24208	7.84465	7.61356	7.82497	8.32986	6.68444	7.45239	7.4862	7.60008
Ctsa	9.03213	9.34187	9.10149	9.09371	9.36534	9.38432	9.39375	9.18598	8.94106	9.20009	9.12281	8.93375	9.02735	9.04874	9.03289	8.96106	9.54637	9.08097	8.9806	8.95167	9.01422	9.5279	9.15788	9.10397	9.10605	9.10754	9.15247	9.16344	9.20412
Ctsb	10.1106	10.1871	10.2591	10.2054	10.6383	10.5369	10.8929	10.1094	9.76174	10.2362	9.91614	10.0785	10.0994	10.2648	10.2657	10.3027	10.0969	9.78499	9.93566	9.87664	10.233	10.8462	10.4013	9.78464	10.1082	9.93982	10.6039	10.9159	10.4949
Ctsc	8.03597	7.93559	8.20879	8.12945	8.13278	8.13698	8.00369	7.75921	7.41479	8.09403	7.67651	7.93775	7.65913	7.64527	7.71543	8.16379	7.99378	8.15154	8.23733	7.80046	7.64887	7.88308	7.52718	7.97074	7.73896	8.04989	7.80256	7.73381	7.88434
Ctsd	12.5073	12.5383	12.3764	12.5051	12.9119	12.8878	13.307	12.4215	12.3251	12.4457	12.3515	12.4164	12.8426	12.7807	12.7702	12.4144	12.3143	12.2818	12.3698	12.2029	12.7258	13.3783	12.8088	12.1263	12.4203	12.3069	13.228	13.1749	13.0091
Ctsf	7.54743	7.38206	7.1576	7.47725	7.4417	7.35751	7.47714	7.56304	7.6443	7.50239	7.53317	7.29602	7.05132	7.25494	7.29465	7.47814	7.47798	7.42343	7.63538	7.20204	7.43739	7.61474	7.54128	7.57958	7.47495	7.03208	6.76288	7.18561	7.73634
Ctsh	8.66875	8.74252	8.72274	8.63293	8.91978	8.90363	8.85142	8.63535	8.61098	8.72859	8.60561	8.59515	8.58168	8.68953	8.65601	8.61854	8.72995	8.77158	8.75564	8.71865	8.72307	8.73926	8.60464	8.75976	8.4569	8.71866	8.57784	8.7032	8.96397
Ctsl	8.72269	8.37624	8.57436	8.62799	9.25349	9.15256	9.13497	8.56858	8.05975	8.89765	8.47983	8.5403	8.3543	8.39173	8.4284	8.67683	8.52338	8.42679	8.43215	8.43574	8.57374	9.03483	8.94099	8.61203	8.11856	8.61513	8.83968	8.85472	8.84074
Ctss	11.253	11.0165	11.22	11.126	11.2613	11.1852	11.2123	11.0256	10.7895	11.2449	10.8944	10.88	10.7823	10.8386	10.8999	11.3345	11.1111	11.0162	11.0952	10.924	10.8879	11.105	11.0948	10.8048	10.8653	11.0665	11.0768	11.1794	11.0259
Ctsz	9.79566	9.91337	9.81081	9.88045	10.2194	10.2692	10.5496	9.8313	9.90328	9.78706	9.82398	10.0055	10.3543	10.2135	10.2693	9.9328	9.66245	9.91733	9.93465	9.73232	10.2434	10.6597	10.2346	9.56602	9.80123	9.76819	10.4814	10.4442	10.2067
Cttnbp2nl	7.32369	7.84101	7.27618	7.71444	7.54778	7.56942	7.35168	7.46314	8.03917	7.55558	7.71098	8.02074	7.9047	7.28182	7.82502	7.11942	7.73509	8.351	7.41346	8.44858	7.32404	7.2916	7.96618	6.86184	7.39571	7.59685	7.48816	8.20963	7.59548
Cul4a	6.76447	7.31397	8.1523	7.58645	6.97674	6.9108	7.17766	7.27785	8.29325	7.32006	7.00509	7.54658	7.75083	7.53718	8.50845	6.72118	7.80377	7.45951	7.79889	7.63677	7.77227	7.51653	7.21493	7.30797	7.01914	7.8197	7.50844	7.28595	7.78187
Cx3cr1	11.0938	11.0383	11.0143	11.0634	10.9293	10.7628	10.6352	10.9521	10.8706	10.9129	11.1394	10.8776	10.7298	10.7789	10.6526	11.1422	11.2605	11.0693	11.1626	10.9973	10.499	10.8323	10.6024	10.9124	11.1263	11.1543	10.3435	10.9045	10.5477
Cyb561a3	7.41203	7.26517	7.74205	7.83686	7.70149	7.74143	7.59114	7.52018	7.35395	7.59922	7.60526	7.23454	7.38569	7.4094	7.27748	7.89335	7.95299	7.54413	7.37397	7.07208	7.46736	8.05054	7.51582	7.70224	7.19473	7.68922	7.1486	7.30216	7.25696
Cyb5r4	7.244	7.43108	8.02355	7.32276	7.23978	6.41783	6.99838	6.96966	7.96296	7.34884	6.70242	7.17176	7.65958	7.26732	8.28249	6.80894	7.00235	7.26784	7.60849	7.35738	7.89771	7.15519	7.36588	7.56191	7.22224	7.29326	7.18657	7.62698	7.35151
Cyba	8.44613	8.54702	8.4203	8.33413	8.3406	8.39743	8.45612	8.41005	8.49232	8.41616	8.35067	8.46239	8.39393	8.49656	8.36643	8.41213	8.24813	8.62824	8.11344	8.50212	8.56075	8.3583	8.42508	8.3271	8.61211	8.39326	8.44034	8.65558	8.23165
Cyfip1	8.47104	8.52409	8.69322	8.33542	8.50968	8.20396	8.15555	8.20458	7.90251	8.44243	8.18075	8.08519	8.13482	8.19449	8.18465	7.97572	8.80248	8.36681	8.11441	8.06284	9.19373	8.30684	8.34311	8.47119	7.54793	8.76852	7.9992	7.42289	8.56521
Cyth4	8.82358	9.01803	9.14516	9.00979	8.83834	8.78677	8.79634	9.01815	8.98106	8.93365	8.96215	8.91936	8.8698	8.80917	8.66023	9.08481	9.20599	8.91999	9.05556	8.54159	9.11947	8.88474	8.6113	8.79486	9.16601	9.18185	8.44175	9.17229	8.48657
Daglb	7.55222	7.7499	7.62128	7.80373	7.68876	7.97614	7.63558	7.94568	7.75945	7.95165	7.90076	7.68068	7.59915	7.45514	7.55428	8.3078	7.79704	8.01198	7.76113	7.79067	8.24359	7.73158	7.43116	7.76663	7.45557	7.62282	6.7397	8.14154	7.34823
Dazap2	7.67322	7.63596	7.35765	7.81419	7.45692	7.83954	7.55818	7.48136	7.35307	7.61149	7.52794	7.38765	7.29422	7.47054	7.38863	7.60281	7.68465	7.15737	7.59936	8.05801	6.64435	7.67726	7.38683	7.55751	7.2763	7.40578	7.62971	7.96676	7.6805
Ddost	7.73409	7.49933	7.59225	7.6864	7.68128	7.75122	7.82142	7.55905	7.34383	7.61764	7.53732	7.48712	7.41357	7.55154	7.48395	7.74479	8.03643	7.69556	7.88541	7.8513	6.78387	7.83371	7.57015	7.2933	7.64385	7.46367	7.60967	7.06623	7.69807
Ddx3x	7.5754	8.01857	7.95663	7.97432	7.4769	7.64755	7.98875	7.90496	8.02045	7.95973	8.15375	8.241	8.13611	8.15376	8.34636	7.81648	8.1119	7.77859	8.29145	7.78605	8.16496	7.5984	7.72218	7.9041	7.89503	8.17479	8.3461	8.14005	7.8539
Ddx5	9.62326	9.44876	9.57956	9.55596	9.3484	9.47014	9.40635	9.51629	9.48153	9.53913	9.38186	9.63169	9.30994	9.25593	9.46904	9.77837	9.46237	9.45626	9.58799	9.59019	9.53221	9.35589	9.04634	9.51566	9.36738	9.94464	9.40936	9.31339	9.18994
Dennd4a	6.89833	7.57403	7.2157	7.33531	6.95016	7.00465	7.00908	7.07764	7.65876	7.37308	6.99954	7.17358	7.49077	7.30961	7.58943	7.00345	7.54517	5.91362	7.44071	6.92998	7.6352	7.09403	7.52477	7.313	7.56676	7.56627	7.47655	7.14883	7.25733
Dhrs3	7.86021	7.88632	8.12731	7.83214	8.20866	8.05259	7.8931	7.91225	7.55704	7.97003	7.63373	7.58534	7.68073	7.76417	7.73559	8.24915	7.96055	8.04983	7.74536	8.30052	7.6497	7.66476	7.54922	7.82177	8.14839	7.78087	7.79055	7.7658	7.37612
Dnaja1	7.72461	7.46556	7.58405	7.58829	7.68422	7.74269	7.95935	7.5441	7.36848	7.77889	8.01746	7.78609	7.50715	7.53087	7.27538	8.59268	8.86333	7.56263	7.56829	8.17136	8.10527	7.1903	7.1956	7.50782	7.51182	7.17606	6.58375	7.15833	7.7328
Dnajb1	9.04689	8.89845	9.12037	9.01339	8.91019	9.07579	9.19299	8.93543	9.22503	9.37954	9.4746	8.97183	8.81572	8.98749	8.79403	9.36145	9.42381	9.2415	9.49452	9.49668	9.39898	8.74472	8.52782	9.58357	9.25757	8.84148	8.21899	8.31736	8.87718
Dnajc7	7.32773	7.61632	7.80208	7.50006	7.29386	7.57138	7.09937	7.32115	7.393	7.49257	7.27588	7.48157	6.80895	7.40923	6.99317	7.16254	7.10764	7.82706	7.64404	7.27304	6.9141	7.30083	7.094	7.98157	6.98649	7.08162	7.51936	7.58454	7.55042
Dnm2	7.55797	7.50944	7.69786	7.57366	7.64666	7.52098	7.17761	7.75547	7.54849	7.40305	7.55617	7.66793	7.47024	7.51213	7.64443	7.65263	7.83174	7.91536	7.09989	7.52823	7.52972	7.46478	7.94015	7.12407	7.52573	7.99545	7.2814	6.90553	7.89792
Dock10	8.32834	8.52188	8.92699	8.45002	8.0213	7.76379	8.01016	8.10527	9.29074	8.13935	8.22961	9.09084	9.15079	8.42069	9.53064	7.37029	8.21707	8.72614	8.84976	8.1022	8.82488	8.18473	8.42169	9.0307	8.39259	9.20712	9.06245	8.77514	8.28361
Dock8	7.5874	7.45557	7.71562	7.19166	7.2044	7.37352	7.34015	7.41997	7.66116	7.30662	7.37536	7.56411	7.27097	7.60346	7.30117	7.589	7.84093	7.04953	7.35309	7.76069	7.49875	7.36544	7.93046	7.65582	7.32991	6.93228	6.78549	7.48156	7.37347
Dst	7.10764	7.4278	7.63839	7.29741	7.28305	7.05269	7.37817	7.39109	7.92349	7.26653	7.7871	7.77793	8.05355	7.45362	7.84514	7.46319	7.11141	7.57495	7.88019	7.44031	7.06181	7.93023	7.35244	7.78962	7.76172	7.83863	7.17887	7.35293	7.43506
Dusp1	10.3858	9.83047	10.4272	10.2222	10.0853	9.91922	9.90509	10.4481	10.241	10.2993	10.498	9.96462	10.0701	9.93699	10.2046	10.7035	10.229	9.9766	10.6711	10.1136	9.7816	10.2048	10.1513	10.3838	10.1917	10.1485	10.1022	9.92158	9.696
Dusp6	8.93418	8.47812	8.66498	8.7551	8.76565	8.62704	8.33872	8.84195	7.99986	8.56126	8.19087	8.17147	7.85625	8.18459	8.12394	8.8129	8.6304	8.62645	8.88785	8.64208	8.03394	7.90689	8.34665	8.22696	8.47718	8.4604	8.34511	8.39307	8.27116
Ecscr	7.72777	7.55926	7.46111	7.4682	7.30391	7.14739	7.22267	7.60513	7.44511	7.40119	7.50498	7.24841	6.97105	7.17764	6.63064	7.46816	7.74727	7.72583	7.90996	7.38607	7.59484	6.66155	7.21345	6.99146	7.66303	7.41887	6.87136	6.33615	7.56151
Eef1a1	10.2333	10.2834	10.1831	10.1621	10.5552	10.6743	10.7605	10.2772	10.1783	10.3027	10.255	10.2856	10.3627	10.4123	10.4089	10.2554	10.365	10.2476	10.325	10.1358	10.3216	10.8302	10.5815	10.1556	10.1061	9.96487	10.6337	10.4947	10.562
Eef1b2	7.66502	7.55312	7.6785	7.5759	7.8133	7.99716	8.02326	7.50947	7.61271	7.77142	7.5573	7.74408	7.66041	7.69913	7.83924	7.54691	7.52907	7.36119	7.19154	7.8448	7.91813	7.87181	8.0209	7.48916	7.5863	7.09173	8.23194	8.13055	8.17265
Eef2	8.66649	8.79538	8.60219	8.94817	8.95517	9.00555	9.08029	8.79655	8.71892	8.60953	8.78172	8.77828	8.93318	8.88155	8.83614	8.92696	8.72122	8.49181	8.84125	8.95182	8.56977	9.14795	9.01595	8.89329	8.52703	8.6437	8.8415	9.19591	8.79501
Efhd2	7.17782	7.70201	7.31745	7.75495	7.32033	7.38258	7.56295	7.7204	7.99894	7.48066	7.68838	8.05363	7.90182	7.86496	7.86725	7.35714	7.63112	7.79645	7.70425	7.30729	7.67638	7.45467	7.85477	7.75093	7.76129	7.59441	7.6164	7.73873	7.89735
Egr1	10.8909	10.7245	10.5948	11.0163	10.701	10.6459	10.8392	11.0547	11.2836	11.097	11.2292	11.3591	11.11	11.0925	11.1441	11.1249	10.8716	10.9626	11.1588	11.2427	11.1553	10.78	10.8673	11.1796	10.9997	10.9488	10.8699	10.7583	10.8778
Eif1	8.61519	8.44182	8.43639	8.54407	8.41811	8.56758	8.57612	8.74936	8.5545	8.7651	8.46999	8.59324	8.20989	8.40782	8.27475	8.55089	8.2168	8.51743	8.69798	8.86916	8.60165	7.7261	8.55134	8.53306	8.87015	8.7321	8.57796	8.07766	8.59338
Eif2a	6.84135	6.88186	7.26131	7.01626	7.11611	6.5274	6.52966	6.68069	7.02789	6.62279	6.62687	6.96179	6.99097	6.86825	7.70098	6.18322	6.79277	6.80155	7.23934	7.00927	6.85243	6.59652	7.09927	7.42762	7.13322	7.14349	7.13167	6.79351	6.54002
Eif4a1	7.53222	7.62653	7.28422	7.82941	7.83967	7.65735	8.07804	8.05517	8.18685	7.613	7.80298	7.95961	7.98732	7.8824	7.70368	7.8811	7.51229	7.91726	7.96714	7.14927	7.76531	7.80649	7.93818	7.82248	8.18071	7.5708	7.73701	8.01358	7.97426
Eif4a2	7.58128	7.57875	7.53113	7.51894	7.39843	7.4624	7.57443	7.57844	7.33778	7.56143	7.32015	7.34154	7.51649	7.22599	7.31048	7.38142	7.825	7.80616	7.48345	7.50046	7.5079	6.97004	7.03114	7.48953	7.20684	7.50145	7.8148	7.67651	7.1871
Eif4g2	7.62982	7.72525	7.81665	7.62305	7.04652	7.56992	7.63248	7.39472	7.51487	7.32805	7.08376	7.57633	7.65005	7.60396	7.64833	8.59212	6.15449	6.92396	8.15061	7.31862	9.07747	7.67535	7.65277	8.57251	7.35485	6.96345	7.27991	6.99483	6.6099
Eif5	7.68449	7.74665	7.73878	7.63312	7.51172	7.50339	7.49192	7.6216	7.32846	7.58545	7.39339	7.6774	7.68289	7.56061	7.39971	7.39382	7.23326	7.47157	7.65764	7.44024	7.5167	7.71683	7.77328	7.98858	7.47696	7.60034	7.48879	7.54548	7.68546
Eif5a	7.57221	7.47097	7.04004	7.34249	7.36835	7.33576	7.41296	7.41896	7.08068	7.3802	7.25683	7.17312	7.07795	7.05499	7.07943	7.28502	7.58725	7.10298	7.22932	7.66805	6.77231	7.40588	7.19347	7.0018	6.88599	7.56847	7.5824	7.16184	7.34915
Elmo1	8.25945	8.2608	8.27013	8.49062	7.99703	7.70011	7.63611	8.10158	7.99187	8.02919	7.87023	7.84792	8.06623	7.85015	7.87236	8.67597	7.83187	7.18426	7.92671	7.61906	7.89525	8.655	8.29779	8.41536	8.022	8.06613	7.01074	7.94388	8.6835
Eno1	7.44154	7.67875	7.70902	7.58675	7.78072	7.68375	8.08083	7.59172	7.32777	7.40973	7.61685	7.604	7.84417	7.63413	7.84885	7.90226	7.91797	7.46615	6.7162	7.7295	7.57967	7.91993	7.65856	7.39915	7.77636	7.48978	7.79405	7.88	7.95309
Entpd1	8.84531	8.89995	8.9926	8.75297	8.80266	8.81627	8.45389	8.78647	8.52229	8.79162	8.84429	8.60893	8.62111	8.51463	8.59365	8.56421	8.84074	8.52813	8.85605	8.71225	8.28975	9.14742	8.25589	8.62441	8.73617	9.42768	8.27452	9.6382	8.22813
Epb41l2	8.84203	9.01522	9.0569	9.04806	8.9302	8.61969	8.65258	8.91335	9.17372	8.86828	9.04704	9.08262	8.87411	8.89624	9.03913	8.98907	8.8359	8.91566	8.90076	8.73264	9.03618	8.91929	8.74204	9.07848	8.9003	9.41015	8.80938	8.8992	8.95283
Ergic3	7.33318	7.47933	7.1585	7.40504	7.64395	7.46944	7.75663	7.48071	7.34629	7.30104	7.33782	7.41653	7.44958	7.51588	7.48961	7.11358	7.65897	7.1693	7.3148	7.51324	7.68755	7.68175	7.14852	7.03382	7.74573	7.29642	7.91223	7.68407	7.18467
Erp29	8.21097	8.33155	8.21278	8.21828	8.27374	8.36468	8.29969	8.27184	8.30726	8.29206	8.17347	8.31495	8.08315	8.07636	8.13467	8.19363	8.49738	8.4292	8.20748	8.39808	8.31752	8.26405	8.54437	7.72917	8.26546	7.92078	7.77931	8.40759	8.37372
F11r	9.00621	8.8769	8.82913	8.9795	8.75093	8.66323	8.62342	8.6142	8.50773	8.63845	8.73222	8.6695	8.75227	8.58316	8.56134	8.89602	8.81357	8.90968	8.75423	8.78448	8.76968	8.48619	8.78592	8.63515	9.00896	8.6534	8.35727	8.69861	8.51583
Fau	8.60198	8.7466	8.84635	8.67998	9.06088	9.02053	9.26746	8.79687	8.96702	8.83868	8.67468	8.99631	9.03807	9.14257	9.11093	8.47481	8.79133	8.85369	7.866	8.7924	9.29049	9.21245	9.27304	9.02476	8.7349	8.84072	9.29331	9.16585	9.2559
Fcer1g	9.3825	9.37251	9.39056	9.35966	9.49726	9.45657	9.521	9.34188	9.37055	9.39639	9.24375	9.22389	9.21831	9.34774	9.23541	9.44936	9.45747	9.43049	9.39093	9.2968	9.30586	9.36913	9.38196	9.1795	9.27238	9.39284	9.49518	9.32075	9.25813
Fcgr1	7.66274	7.52226	7.63641	7.79188	7.85578	7.85037	7.607	7.66438	7.41435	7.52775	7.20516	7.56132	7.3341	7.46461	7.50424	8.25147	7.87842	7.39752	8.12598	6.99763	7.07301	7.90193	7.3748	7.42635	7.37054	7.87881	7.77379	6.92213	7.65651
Fcgr2b	7.73703	7.65146	7.63038	7.85396	7.79097	7.76684	7.70388	7.64509	7.38527	7.63936	7.56606	7.54986	7.59072	7.5911	7.69327	7.98325	7.58618	7.38528	7.49269	7.51505	7.4119	7.85428	8.01052	7.22606	7.7782	7.86828	7.76118	7.55263	7.71671
Fcgr3	9.16852	9.18126	9.06135	9.19765	9.25127	9.2086	9.19943	9.19937	9.00339	9.21271	9.0349	8.94575	9.00835	9.04346	9.00403	9.23869	9.31613	9.16296	8.68564	9.07794	8.98386	9.21815	9.08613	9.09298	9.20437	9.16944	9.0752	9.0686	9.22525
Fcrls	10.1383	10.2067	10.213	10.1968	10.1	10.061	10.1016	10.2687	9.97811	9.98059	10.1548	9.77394	10.1113	9.79824	9.85153	10.0579	10.1536	10.3339	10.1154	10.132	9.91962	10.3116	9.84454	9.77101	10.0941	10.1426	9.97315	10.0191	10.0039
Fech	7.24583	8.10475	8.33256	7.69726	7.8693	6.99313	7.18355	7.7733	8.26795	7.60771	7.51405	7.80352	7.8091	7.59816	8.48688	6.93355	7.88024	7.77471	8.02235	7.65912	8.39522	7.50401	7.49333	8.13896	7.45637	7.56911	7.99271	7.69281	8.02209
Fermt3	8.65524	8.38928	8.37416	8.64606	8.54203	8.36731	8.36815	8.63605	8.62642	8.4633	8.67164	8.60271	8.42348	8.48268	8.20038	8.41286	8.45228	8.67061	8.73313	8.69323	8.69743	8.33788	8.17035	8.18153	8.41132	8.64074	8.18744	8.46306	8.90045
Fes	7.15489	7.71738	7.24049	7.3364	7.27741	7.55358	7.76267	7.68742	8.21544	7.36208	7.63319	7.64306	7.66901	7.59901	7.60429	7.71234	7.26337	8.15594	6.76788	7.79373	7.14587	7.71414	7.82299	7.85243	7.79729	6.92691	7.55767	7.26196	8.12005
Fgd2	8.70356	8.40351	8.35462	8.84228	8.35132	8.41109	8.42509	8.64915	8.74435	8.70815	8.67879	8.36572	8.2846	8.32302	8.43323	8.81139	8.57462	8.72641	8.65153	8.78339	8.28402	8.40619	8.43741	8.13687	8.66768	8.77399	8.38834	8.08812	8.43664
Fgd4	8.6339	9.0687	9.77973	9.18531	8.68778	8.32647	8.61654	8.68634	9.5799	8.9717	8.46211	9.07533	9.22024	8.99973	10.1115	8.0567	9.10622	9.01592	9.3792	9.05276	9.55107	8.74526	9.01332	9.31045	8.79486	8.88011	9.20889	9.19958	9.06393
Fmnl3	6.84151	7.44285	7.27101	7.11446	7.21756	6.92385	7.02149	7.38689	7.59599	7.14315	7.55615	7.59679	7.62706	7.30257	7.32574	6.83176	7.36935	7.50703	7.47168	7.3195	7.65498	7.40641	7.05968	7.03592	7.66672	7.14408	7.36387	7.58446	6.66051
Fos	10.8134	10.1517	10.665	10.5886	10.3728	10.3751	10.2949	10.8583	10.7106	10.5994	11.063	10.4257	10.5674	10.4	10.692	10.988	10.8299	10.9652	10.9598	10.8427	10.2285	10.4253	10.2384	10.7545	10.5947	10.6597	10.3904	10.089	10.0403
Fosb	8.31625	7.83786	8.58799	8.16808	7.84136	7.96587	8.00297	8.86362	8.71049	8.21406	9.03938	8.21604	8.90013	8.5077	8.82084	8.65171	8.6898	8.94536	8.51222	8.33395	8.26966	8.615	8.40713	8.53674	8.46944	8.65175	8.60144	7.62712	7.2818
Frmd4a	8.13514	8.35752	7.83099	8.20649	7.87162	7.73103	7.72724	8.10785	8.15625	8.02209	8.45605	8.16622	7.92383	7.94295	7.98078	8.3177	7.69292	8.28382	9.04094	8.1393	7.79597	7.78713	7.61418	8.37685	7.91796	8.00458	7.65911	8.14615	7.79837
Frmd4b	7.13475	7.19728	7.37287	7.28514	7.13878	6.94452	7.34229	7.61318	7.60546	7.37833	7.13123	7.20349	7.21175	7.11662	7.56897	7.39286	6.65951	7.00736	8.01443	7.40812	7.19229	7.42854	6.78615	7.78195	7.17348	7.31529	6.83948	7.06263	7.89958
Fscn1	7.87472	7.44232	7.74914	7.55686	7.44974	7.3924	7.64869	7.57778	7.31478	7.55612	7.70599	7.40591	7.06807	7.13218	7.17008	7.68379	7.77528	7.63932	7.60843	7.82566	6.81865	7.2226	6.94975	7.62819	7.85785	7.97218	7.18729	7.38909	7.01705
Fth1	9.94932	9.9182	10.1254	9.83952	10.297	10.3014	10.4596	10.0101	9.9037	10.0462	9.91907	9.99429	10.1812	10.2012	10.222	9.95546	9.97907	10.0056	10.012	9.82832	10.0424	10.4597	10.3826	9.89869	9.73476	9.91471	10.4878	10.3694	10.2065
Ftl1	10.5277	10.383	10.4713	10.3816	10.6161	10.737	10.875	10.6402	10.6521	10.7436	10.7312	10.6604	10.719	10.672	10.5423	10.648	10.7129	10.6393	10.5152	10.7944	10.4499	10.6912	10.746	10.5934	10.6246	10.413	10.652	10.6153	10.6338
Fyb	7.52331	7.4345	7.47208	7.49314	7.54658	7.62492	7.45562	7.5921	7.61465	7.24305	7.55389	7.707	7.59791	7.84631	7.65193	7.17447	7.1296	7.43955	7.42052	7.82039	7.50828	7.50834	7.87093	7.30451	7.96258	7.91789	7.46478	7.57749	7.70051
Gabarap	7.52881	7.23761	7.37976	7.11206	7.42395	7.48722	7.56393	7.5218	7.57126	7.39489	7.24953	7.34647	7.16707	7.53411	7.34452	7.62927	7.38397	7.61659	7.24569	7.64144	7.19842	7.86537	7.4138	6.95774	7.36608	7.44621	7.4505	7.60026	6.65676
Gal3st4	7.40058	7.76508	7.51278	7.26434	7.29887	7.48589	7.26701	7.63221	6.92558	7.54791	7.20475	7.22069	7.03959	7.21043	6.82345	7.38283	7.72612	7.29857	7.41492	7.79879	6.76406	6.73746	7.68457	6.88965	7.69981	7.32036	7.48246	6.66527	7.42767
Gapdh	8.82378	8.92735	8.74045	8.84724	9.00644	9.06215	9.47317	9.02149	8.89953	8.95922	8.89851	8.93707	9.50009	9.31953	9.26097	9.03712	8.88576	9.12571	8.90247	8.77942	9.03822	9.5106	8.87042	9.33524	8.42706	8.98554	9.21689	9.56304	8.95436
Gcn1	7.7859	7.90326	7.78579	7.74521	7.74802	7.52586	7.75881	7.68212	8.29641	7.81126	7.96264	8.14267	8.37145	8.21528	8.14889	7.73117	7.57719	7.49095	8.51905	8.40473	7.13765	7.84244	7.82935	7.87827	8.10087	7.9134	7.87028	8.05934	8.60331
Gdi2	8.51011	8.26879	8.4588	8.24387	8.08326	8.44063	8.12866	8.23333	8.07729	8.45292	8.13499	8.00334	7.80178	7.82726	7.84194	8.35721	8.62384	8.2925	8.20002	8.48478	7.83587	7.86296	7.69262	8.08003	8.45133	7.92077	8.09029	8.18627	8.26135
Gfm2	7.34947	7.38495	7.48286	7.53797	7.03637	7.06814	7.21417	7.19064	7.77875	7.21794	7.27703	7.48671	7.37106	7.38137	7.39013	7.62221	6.94226	6.98026	7.03878	7.7502	7.42622	7.16765	7.0545	7.73239	7.54542	7.48915	7.25519	7.49959	7.31924
Git2	7.98779	8.34178	8.15197	8.2197	8.0635	7.74672	7.82683	7.97746	8.27338	8.12042	8.16194	8.25764	7.98982	8.11165	8.02475	8.25027	7.80782	7.89299	8.01547	8.4852	7.92913	7.43612	8.12475	8.2021	8.67329	8.45321	8.04165	7.94762	7.91204
Glipr1	7.51961	7.73501	7.55117	7.75263	7.18426	7.27312	7.68253	7.73341	9.03104	7.45949	8.14018	8.19602	8.47307	8.27501	8.40642	6.97632	8.04406	8.07781	7.97853	8.02985	8.4024	7.58575	7.9864	8.04397	7.8017	8.05226	7.85267	7.8797	7.80735
Glmp	7.34605	7.15278	7.53712	7.12943	7.26736	7.18684	7.16606	7.04958	7.14668	7.24692	7.05376	6.92336	7.37172	7.15815	7.29301	7.60297	7.26468	6.83103	7.92762	6.23282	6.55903	7.45559	7.78437	7.48034	7.39918	5.78335	7.75599	7.02033	7.72961
Glul	8.31353	8.34601	8.20307	8.53853	8.00277	8.24308	7.97583	8.47376	8.45833	8.50253	8.60824	8.40255	8.64135	8.47719	8.57883	8.49249	7.96032	8.43633	8.21062	8.32549	8.51035	8.33546	8.39196	8.24409	8.58678	8.64813	8.43833	8.47406	8.32682
Gmip	7.51881	7.34692	7.0253	7.51474	7.44196	7.49427	7.4677	7.27628	7.79298	7.58059	7.63525	7.24922	7.15044	7.54967	7.74052	7.34908	8.39038	7.53885	8.19389	6.94584	7.97548	7.33254	7.71963	7.23478	6.98268	7.03109	7.54068	7.28625	6.81116
Gna15	7.70253	7.44718	7.37815	7.59592	7.31373	7.71409	7.44065	7.62377	7.461	7.5154	7.75161	7.39432	7.45897	7.39956	7.03748	7.62405	7.60813	7.95178	7.79353	8.05791	6.78248	7.08483	7.33752	8.06542	7.49152	7.38151	7.48009	7.15101	6.94227
Gnai2	7.14004	7.4734	7.33813	6.97947	7.42901	7.07286	7.29032	7.50879	8.02793	7.05084	7.78323	7.5601	7.8579	7.76371	7.982	7.50454	7.27925	7.72769	7.22216	7.6598	7.09038	7.55205	7.74291	7.55145	7.78771	7.26065	7.63971	7.52808	7.22749
Gng10	7.61777	7.51662	7.68783	7.40119	7.32253	7.59958	7.38345	7.50662	7.28959	7.63064	7.19646	7.18176	6.96212	7.12413	7.13803	7.7531	7.51027	7.55873	7.25462	7.05746	7.29002	7.21711	6.97401	7.65887	7.34315	7.37988	7.58273	7.32604	7.28177
Gns	8.18336	8.13929	7.87307	8.28835	8.01887	7.89997	8.079	8.17441	8.54792	8.08087	8.45922	8.31239	8.61166	8.36468	8.2937	8.23321	8.38545	8.25467	8.12856	7.69227	8.17655	7.79207	8.31927	8.39288	8.1162	8.28103	8.5092	8.28287	8.54073
Golm1	8.78932	8.72353	8.72996	8.63477	8.78974	8.71193	8.44336	8.57023	8.31365	8.67138	8.67781	8.58617	8.20206	8.56772	8.42146	8.62014	8.74369	8.46651	9.13551	8.73106	8.13412	8.42448	8.5695	8.58586	8.87264	8.66005	8.31838	8.40911	8.57316
Gpr34	9.43894	9.29891	9.58808	9.22052	8.7685	8.9855	8.70307	8.94206	8.59541	9.03534	8.69998	8.67634	8.37664	8.2799	8.66221	9.29482	9.3188	8.96571	9.56876	8.98428	8.46732	8.66416	8.28393	8.82931	8.85638	9.05882	8.46472	8.88433	8.74529
Gpx1	7.85632	7.81662	7.71035	7.76019	7.90459	7.91798	7.97132	7.98164	7.75921	7.95765	7.99011	7.66629	7.70465	7.85154	7.63639	7.94167	7.92524	8.14901	7.69537	7.57954	8.05019	7.97476	7.83164	8.07235	7.58071	8.13811	7.60978	7.51409	7.59005
Gramd1a	7.16193	7.51714	7.02622	7.27744	7.0203	6.82987	7.37842	7.52071	7.78298	7.1656	7.52055	7.47918	7.66607	7.58343	7.41996	7.22615	7.18219	7.4453	7.62252	6.89914	7.64653	7.44765	7.15848	7.66876	7.33413	7.46545	7.21464	7.79119	6.89101
Grina	7.65794	7.55258	7.50517	7.69924	7.40705	7.41317	7.56487	7.59425	7.62617	7.52097	7.40191	7.62258	7.31863	7.55053	7.44192	7.8272	7.44999	7.61891	7.81031	6.74331	7.60966	7.01915	7.73292	7.66686	7.637	7.74833	7.1781	7.55542	7.75469
Grk2	7.38881	7.56532	7.52034	7.44055	7.45182	7.40817	7.60966	7.72141	8.38748	7.49637	7.89729	8.01898	7.85553	7.79765	7.83006	7.77951	7.5579	7.91095	7.68715	8.06845	8.09119	7.29874	7.70351	7.60817	7.69419	7.94013	8.07142	7.01177	7.2737
Grk4	7.18122	7.59508	8.10167	7.52032	6.93699	6.635	6.92854	6.96426	7.73114	7.33115	6.87143	7.67291	7.36113	7.19885	8.33406	6.37484	7.45085	7.62351	7.48789	7.58731	7.6489	6.81818	7.25086	7.45927	7.21719	7.43001	7.67374	7.509	7.47461
Grn	9.55767	9.63488	9.53141	9.62759	9.81733	9.84467	10.0107	9.63826	9.71465	9.60142	9.58204	9.77206	10.1413	9.92123	9.85969	9.59632	9.52954	9.66067	9.70278	9.60844	9.90489	9.85313	9.99634	9.09913	9.94321	9.77932	10.0105	9.71076	10.1095
Gsk3b	7.03539	7.08476	7.23382	7.10354	7.02712	6.42323	6.88232	6.93002	7.59119	6.84984	7.14367	7.61356	7.52143	7.16207	7.58006	6.59221	7.13565	6.99663	7.59911	7.30822	7.40448	6.78133	7.0166	7.15501	7.00672	7.29875	7.45555	7.27968	7.00661
Gtf2h2	7.32497	7.686	7.44106	7.36894	7.20023	7.4362	6.77644	7.46654	7.3292	7.29974	7.26866	7.34848	7.22645	6.93703	7.10349	7.12035	7.42363	7.49589	7.62994	7.82665	6.73691	7.21281	7.30897	7.73516	7.22794	6.73754	7.41202	6.9118	7.15292
Gtpbp4	7.74973	7.77098	7.62721	7.74289	7.54249	7.57557	7.58272	7.42885	8.13743	7.71143	7.5864	7.94655	7.73232	7.8442	7.66205	7.63406	7.56888	7.86627	7.67945	8.26201	8.18121	7.37585	7.92039	7.98773	7.3734	7.27272	8.26218	7.36754	7.17973
Gusb	7.34659	7.51862	7.62724	7.46523	7.76863	7.69841	7.95832	7.42074	7.33333	7.48864	7.3673	7.56996	7.55707	7.64202	7.64753	7.19074	7.80188	7.84509	7.38976	7.30169	7.89872	7.83013	7.98614	7.21231	7.48237	7.07697	7.62629	7.68561	7.52129
H2-D1	8.46916	8.30357	8.36249	8.71916	9.09994	9.20949	9.31716	8.59884	9.23663	8.90136	8.50721	9.12437	9.01555	9.60773	9.21916	8.79098	8.69256	8.5323	8.28138	8.48939	9.14836	9.34209	9.60339	8.58086	8.66449	8.7487	9.73578	9.12885	9.03991
H2-DMa	7.31845	7.29604	7.27534	7.3102	7.32508	7.482	7.52446	7.32978	6.9022	7.15013	7.11286	7.05934	7.30262	7.34854	7.27208	7.14802	7.2614	7.04943	7.43512	6.84589	7.54385	7.61906	7.18229	6.95621	6.95972	7.02853	7.61042	7.22313	7.8788
H2-K1	8.53705	8.33033	8.11683	8.48135	8.80416	8.86247	9.06745	8.66808	9.19765	8.78391	8.641	9.23097	8.95394	9.51768	9.07403	8.70632	9.13148	8.32214	8.31525	8.40599	9.25963	8.95695	9.30597	8.70451	8.50132	8.39154	9.47675	9.15327	8.81799
H2-T23	7.36088	7.24548	7.38776	7.2169	7.35445	7.41897	7.92211	7.43551	7.56838	7.40913	7.325	7.46652	7.28268	7.6574	7.51109	7.7781	6.78736	7.13994	7.47701	7.45937	7.64491	7.53055	7.64986	7.23683	7.39189	7.90026	7.43668	7.67889	7.01314
H3f3a	7.49983	7.34757	7.61512	7.44978	7.45988	7.35558	7.33163	7.36135	7.45825	7.3364	7.24515	7.29854	6.94632	7.05034	7.16071	7.89013	7.3923	7.62649	7.40617	7.08852	7.66385	7.00952	6.24099	7.43277	7.76955	7.13655	7.18481	7.69297	7.05405
H3f3b	9.60475	9.51329	9.38801	9.83702	9.46565	9.3827	9.56523	9.69282	9.70826	9.62121	9.32816	9.88946	9.66703	9.71966	9.75902	9.55001	9.5485	9.54705	9.76623	9.74592	9.83549	9.55221	9.61642	9.71303	9.54763	9.50875	9.69754	9.24228	9.66173
Hck	7.29245	7.19122	7.4904	7.54576	7.16178	7.41747	7.24474	7.45968	7.51662	7.36502	7.43683	7.35374	7.36486	7.42201	7.25269	7.22362	7.22178	7.02014	7.5515	7.16745	7.35915	6.821	7.63032	7.95192	7.45126	7.67661	7.41631	7.53592	7.1206
Hcls1	7.44232	7.48081	7.34885	7.36619	7.41789	7.36965	7.42661	7.40481	7.29173	7.39246	7.34043	7.25061	7.01657	7.33863	7.06303	7.22159	6.86902	7.69029	7.43867	7.84387	7.73402	7.30391	7.00534	7.33233	7.21864	7.36126	7.4838	7.01986	7.09797
Herc2	7.3399	7.29299	7.38839	7.50548	7.23424	6.71339	7.32195	7.61031	8.37972	7.19456	7.27341	7.25404	7.33296	7.45235	7.42451	6.75245	6.93904	8.36689	7.06875	6.84027	8.70502	6.59218	6.98955	7.91289	8.61749	6.92525	6.84108	6.9596	7.82652
Herpud1	8.1493	7.7091	7.76	7.93443	7.82313	7.89478	7.82952	7.68661	7.84435	7.83823	7.55148	7.72313	7.39474	7.67812	7.72171	7.94885	8.00591	7.60642	8.38006	8.06512	7.93943	7.75813	7.80618	7.72822	7.47858	7.30037	7.53637	7.46954	7.74622
Hexa	9.09805	9.31812	9.15858	9.13892	9.4495	9.53459	9.58024	9.11242	9.15759	9.24167	9.08163	9.14551	9.24608	9.32949	9.20574	8.99119	9.17201	9.04914	8.96701	9.15909	9.54005	9.55426	9.26572	9.01703	9.08728	9.13761	9.54416	9.53377	9.52662
Hexb	12.2735	12.0886	12.3675	12.1328	12.0708	12.0773	11.7945	11.9129	11.3552	12.115	11.7345	11.32	11.1673	11.2218	11.2718	12.2774	11.9493	12.0192	12.1078	11.9515	11.3427	11.6124	11.6969	11.7651	11.8972	11.7595	11.5302	11.5283	11.6723
Hexdc	7.25417	7.2482	7.30044	6.87039	7.38731	6.87749	7.03255	6.97851	7.6041	7.05774	7.05087	7.39994	7.50295	7.41627	7.53226	6.53775	7.43283	7.17026	7.54879	7.5005	7.83979	7.40285	7.46439	7.64993	7.26892	6.79709	6.61563	7.14475	6.90549
Hk2	6.97696	7.28342	7.20744	7.29232	6.84819	6.9619	7.51922	7.51402	7.44363	6.93095	7.36374	7.37643	7.6655	7.17689	7.48591	7.05542	7.29566	7.9538	5.43942	7.37043	7.84494	7.53399	7.74612	7.03688	7.66313	7.40402	7.36321	6.45499	7.61473
Hnrnpa1	7.26799	7.57447	7.50701	7.27468	7.4787	7.39077	7.40689	7.41838	7.07476	7.47963	7.1822	7.43256	7.27764	7.33282	7.38531	7.50683	7.41873	7.14346	7.34896	7.51892	6.95159	7.25134	7.13603	7.33498	7.46298	7.49133	7.83658	7.29866	7.41786
Hnrnpa2b1	7.80662	7.80417	8.11947	7.9671	7.59145	7.80511	7.75485	7.93677	7.83982	7.80832	7.75821	7.93555	7.78137	7.7796	7.81158	7.6494	7.91167	8.08324	8.33665	8.60246	7.24685	7.54839	7.59352	7.77037	7.78546	7.87463	7.86934	7.47249	7.92219
Hnrnpf	7.4195	7.42284	7.58855	7.61653	7.34928	7.35782	7.44077	7.54634	7.37076	7.65256	7.38816	7.24818	7.08596	7.10073	7.03995	7.3334	7.35852	7.61388	7.69686	7.75337	7.21582	7.18677	7.24207	7.4239	7.46556	7.6363	6.46086	7.45413	7.41128
Hnrnph1	7.66875	7.77056	7.66844	7.79542	7.14954	7.59522	7.33812	7.77354	7.79079	7.59887	7.73371	7.68245	7.59261	7.52374	7.57866	7.91512	7.88599	7.28122	8.18608	7.40554	7.09029	7.55162	7.74395	7.7071	7.2931	8.22112	8.02832	6.72172	7.61189
Hnrnpk	8.42059	8.29999	8.82014	8.35457	8.27824	8.15363	7.99631	8.05862	8.06137	8.09728	7.9371	7.44055	7.68445	7.84006	7.67418	7.93457	8.28515	8.04479	8.39504	7.90541	8.10365	7.76329	7.89564	7.94134	8.0146	8.38232	8.12411	7.9214	8.3313
Hnrnpu	7.05832	7.24697	7.25899	7.56153	6.97229	6.77401	7.12226	7.00563	7.10613	7.1361	7.2428	7.30554	7.49622	7.44456	7.60532	7.11598	6.79965	6.74803	7.94399	7.4928	6.7686	7.49588	7.44751	7.07565	6.51663	7.48153	7.15411	8.30182	6.77204
Hpgds	8.27776	8.27415	8.47704	8.44174	7.86084	8.01191	8.02206	8.02634	8.00483	8.39051	8.23509	7.95656	7.6892	7.64859	8.00364	8.28744	8.05365	8.29508	7.72161	8.18878	8.1548	7.77221	8.07241	8.04262	8.09252	8.67373	7.82759	8.47724	7.57257
Hps4	7.3339	7.85294	7.53198	7.70241	7.21349	7.60937	7.63934	7.87913	8.14953	7.49913	7.7825	7.9061	8.11181	8.05593	7.84789	7.36854	7.68971	7.61194	7.75138	7.9114	7.91955	7.53987	7.78861	7.98518	7.50042	7.67664	7.75509	7.598	8.27808
Hsp90aa1	8.43775	8.60459	8.83704	8.14468	8.3282	8.35939	8.83377	8.57961	8.77423	8.62819	9.26708	8.75888	8.98323	8.67962	8.32477	8.36037	9.27076	9.10367	8.3291	8.47981	9.02154	8.48579	8.56717	9.30006	8.69684	8.79002	7.96244	8.21045	8.3269
Hsp90ab1	9.48884	9.49576	9.49319	9.26687	9.44993	9.35789	9.55903	9.46519	9.83464	9.57128	9.87659	9.50202	9.55191	9.43027	9.37497	9.47136	9.6733	9.96137	9.70529	9.46524	9.47561	9.53029	9.2679	9.96756	9.66774	9.48525	9.2204	9.34627	8.96623
Hsp90b1	8.60773	8.65487	8.76641	8.73124	8.83052	8.68046	8.82813	8.79629	8.67253	8.88672	8.70629	8.85973	8.83884	8.7409	8.73375	8.63349	8.856	8.60577	8.96623	8.77243	8.3841	8.54966	8.99433	8.59576	8.84586	8.84432	8.68974	9.01712	8.82399
Hspa1a	9.6188	8.94399	9.82335	8.8013	8.59539	9.36322	9.50782	9.07789	8.93791	10.0145	9.90961	8.2301	8.21597	7.90226	7.99013	9.80814	10.0042	9.83888	9.62825	9.57014	9.12401	9.40816	8.53998	9.81686	9.09454	9.08038	6.08744	7.79481	8.14096
Hspa5	9.67148	9.37181	9.25994	9.37105	9.37689	9.44538	9.81024	9.52218	9.38112	9.79342	9.60481	9.52111	9.29377	9.41327	9.27926	9.59461	9.27852	9.46064	9.87202	9.74443	9.54453	9.68974	9.57843	9.64619	9.33392	9.39357	9.03028	9.1918	9.28268
Hspa8	10.5753	10.339	10.6077	10.4692	10.4357	10.5903	10.7914	10.5642	10.4916	10.8119	10.7779	10.5338	10.3141	10.468	10.2293	10.88	10.7364	10.754	11.0265	10.8395	10.3633	10.4428	10.2924	10.7803	10.697	10.5359	9.73411	10.1051	10.2787
Huwe1	6.86121	7.54085	6.80722	7.66601	7.40332	6.52	6.4409	7.10207	7.68227	7.14945	7.33525	7.14544	7.4564	7.16845	7.72603	6.35935	7.07703	5.63201	6.56469	8.21966	7.53563	6.45597	7.7349	7.74481	7.1729	7.9136	7.19111	7.83395	7.36892
Hvcn1	7.25304	7.36231	7.46326	7.47558	7.30535	7.28939	7.22242	7.19885	6.96039	7.33294	7.29915	7.10187	6.8219	7.31348	7.07663	7.39451	7.29481	6.62873	6.72801	7.12661	7.18753	6.98989	7.51725	6.87839	7.73057	7.52452	7.55785	7.47043	7.2157
Id2	7.25626	7.52929	7.32066	7.27141	7.03421	7.18462	7.59323	7.57291	7.36848	7.38841	7.36102	7.64703	7.35003	7.35149	7.48681	7.27599	7.58782	7.40411	7.60583	7.56423	6.84872	7.02378	7.7008	7.53812	7.3714	7.03875	7.36953	7.5242	7.48152
Ier2	8.77719	8.36284	8.51275	8.97621	8.42462	7.20998	7.21134	8.29472	8.75547	8.75	8.58744	8.8912	8.6263	8.73218	8.75965	8.67352	7.99709	7.89011	7.93109	8.37667	8.71724	8.18172	8.80227	8.75703	8.81428	8.42103	8.71796	8.32043	8.81332
Ier5	7.55192	7.52166	7.55833	7.76595	7.06921	7.10842	7.69278	7.92471	8.14833	7.83494	8.08216	8.1507	8.02896	7.92579	8.02677	7.28747	7.93588	8.07753	7.91258	8.06912	7.64843	7.54585	7.5271	7.73174	7.75492	8.13789	8.03311	7.2753	7.69435
Iffo1	7.5612	7.71014	7.38522	7.4855	7.21445	7.14782	7.40048	7.64848	7.55929	7.70737	7.51968	7.48792	7.77084	7.49211	7.67105	7.40462	7.61787	7.3816	7.83365	7.31185	7.57475	7.77485	7.68778	7.51521	7.64771	7.40409	7.22863	7.58373	7.27776
Ifnar2	7.37296	7.42889	7.44679	7.4549	7.56778	7.46446	7.57187	7.41045	7.39639	7.37656	7.26919	7.25014	7.07688	7.49877	7.4426	8.155	7.49862	7.33822	7.36417	7.48091	7.56436	7.40998	7.22299	7.14626	7.51758	7.10208	7.48965	7.45294	6.88397
Ifngr1	8.80858	8.87606	8.72619	8.78465	8.39636	8.74546	8.225	8.70856	8.36427	8.86771	8.47246	8.33161	8.29435	8.18675	8.26326	8.97477	8.99868	8.65067	8.7478	8.7058	8.1369	8.30261	8.50735	8.86764	8.66645	8.30027	8.06845	8.57974	8.00738
Ifngr2	7.59646	7.60023	7.47187	7.63198	7.60032	7.82251	7.40584	7.43205	7.2109	7.4627	7.31427	7.1534	7.25163	6.76665	7.26646	7.42048	7.4517	7.3195	7.19727	7.5228	7.26642	7.28843	7.51056	7.11773	7.07635	7.1776	8.2553	7.62599	7.35799
Ighm	8.14102	8.12339	8.08637	8.07951	8.00503	7.99477	8.08835	8.0529	7.99865	8.08532	7.99489	7.78212	7.8839	7.77634	7.704	8.11202	8.12651	8.03432	7.91091	8.01572	7.73578	8.13792	8.12824	8.24795	8.25598	7.47151	7.97526	7.89451	7.7635
Il10ra	8.36531	8.27871	8.38666	8.45927	8.23332	8.26732	8.47707	8.45469	8.66109	8.63472	8.49915	8.35352	8.20611	8.26203	8.3073	8.68347	8.61467	8.21508	8.62881	8.7686	8.47743	8.25181	8.09227	7.98522	8.46959	8.57024	8.34526	8.00086	8.3532
Il16	7.25605	7.54707	7.11005	7.49962	7.54092	7.29385	7.24018	7.40242	7.27752	7.3962	7.41016	7.06778	7.06386	7.14246	7.39926	7.72479	7.66712	7.74246	7.35049	8.12617	6.87445	7.12335	7.26893	6.87259	7.64327	7.21701	6.67171	7.43474	6.62051
Il6ra	7.42303	7.45894	7.23332	7.54838	7.52635	7.06391	7.38672	7.53894	7.57123	7.33145	7.74446	7.79834	7.83364	7.74146	7.41875	7.32578	7.83788	7.45091	7.51639	7.41248	7.49601	7.30962	7.68488	8.12262	7.72571	7.61678	6.34736	7.8609	7.40368
Inpp5d	8.84075	8.8367	9.07297	9.11783	8.83583	8.78638	8.63453	8.67881	8.90873	8.51995	9.05463	9.12801	8.99754	9.06757	9.32559	8.4867	8.93419	8.2673	9.24951	8.92369	8.87225	8.92265	9.22514	9.09269	8.91671	9.54883	8.89619	8.97751	8.57207
Irf5	8.25007	7.81098	8.03688	8.40538	7.86926	7.96919	7.88025	7.92749	7.77385	8.24362	8.17658	7.81238	7.38039	7.5029	7.61536	8.2213	7.93113	8.12471	8.1646	7.88739	7.43307	7.98863	7.78693	8.12205	7.92369	7.71196	7.61697	7.81507	8.01676
Irf8	8.35353	8.3143	8.2402	8.19992	8.19362	8.23935	8.16379	8.16668	8.42928	8.24818	8.23358	8.17272	8.2467	8.29533	8.0348	8.06713	8.18933	8.04761	8.47389	8.51578	8.15153	8.30994	8.22037	8.0235	8.48757	8.37816	8.15276	7.99848	8.28046
Itgam	8.00252	7.7767	8.07853	8.43416	7.90928	8.26788	7.81656	7.98143	8.0833	7.86297	7.99552	8.10176	7.92281	8.15104	7.96689	8.21046	8.21456	8.16263	7.96048	7.46602	7.98606	7.8131	8.78234	7.6875	8.10206	8.54802	8.45994	7.36005	7.5747
Itgb2	7.83384	8.05581	7.54024	7.96363	8.10002	7.83874	8.2051	8.06838	8.0291	7.82991	7.91993	8.09807	8.32543	8.29905	8.44332	7.62937	8.11096	8.58848	8.02823	7.54915	8.27314	8.44427	7.83424	8.49695	7.65652	7.64925	7.67972	8.65433	7.91926
Itgb5	8.72689	8.85404	8.69631	8.91543	8.87748	8.68296	9.1249	9.1469	9.44086	8.78194	9.33299	9.31111	9.64151	9.29811	9.22471	8.70814	8.81876	8.97368	9.12149	9.20833	9.03843	9.23287	8.61844	8.97749	9.24069	9.00978	9.2396	9.46139	9.33664
Itm2b	10.6677	10.5245	10.6234	10.5726	10.6909	10.7921	10.6283	10.3539	10.1479	10.6537	10.3036	10.1984	10.0814	10.3403	10.1397	10.6004	10.5696	10.3972	10.5532	10.464	10.0735	10.5657	10.4646	10.41	10.3654	10.5083	10.5308	10.376	10.3919
Itm2c	8.70128	8.48753	8.59777	8.60067	8.63599	8.55536	8.66996	8.51195	8.53753	8.69915	8.46182	8.37145	8.44841	8.43059	8.33375	8.69326	8.71661	8.21649	8.73557	8.80261	8.24743	8.6839	8.87985	8.46401	8.47449	8.45332	8.39902	8.2754	8.46502
Ivns1abp	9.28558	9.30451	9.28137	9.23655	8.88937	8.96111	8.94732	9.25546	9.00156	9.25457	8.96706	8.89144	8.87615	8.78411	8.78478	9.1788	9.20545	8.95307	9.34648	9.36091	8.9035	8.59268	8.85201	9.27145	9.10053	9.37032	8.88928	8.75117	8.89721
Jmjd1c	7.20374	7.50409	7.67719	7.49864	7.45976	6.89093	7.30682	7.76534	7.59525	7.23932	7.73107	7.81457	7.70907	7.71838	7.66041	8.03585	7.60858	7.54234	7.87718	7.2583	8.1261	6.70184	7.51592	6.91591	7.48392	7.8203	7.2997	7.48837	7.58194
Jun	11.292	10.9961	11.2884	11.2215	10.7687	10.9193	11.0198	11.272	11.0331	11.3495	11.2686	10.8067	10.6636	10.6883	10.7963	11.4946	11.1267	11.1088	11.525	11.3905	10.9872	10.8301	10.6181	11.2788	10.8582	11.2127	10.6064	10.6632	10.6578
Junb	10.7656	10.4317	10.7791	10.8026	10.4181	10.6205	10.6844	10.715	10.6667	10.8772	10.6571	10.4774	10.1736	10.3334	10.462	11.2331	10.8	10.6342	11.0933	10.8116	10.5382	10.3757	10.5663	10.5191	10.4117	10.6114	10.3634	10.0343	10.2812
Kctd12	7.65721	8.07566	8.09147	7.92265	7.39077	7.46077	7.64487	7.85267	8.11463	7.80573	7.92911	8.28053	8.07113	7.93395	8.19435	7.99578	8.15043	8.03548	7.85212	8.1864	7.87209	7.84058	7.47055	7.98782	7.9293	8.06948	7.99954	7.57668	7.56422
Kif21b	7.59424	7.49543	7.29345	7.51593	7.44997	6.18066	6.87159	7.51154	7.80914	7.38513	7.75584	7.52336	7.58356	7.43951	7.67962	7.61844	7.83134	7.40817	7.13084	7.46782	7.58127	6.91448	7.22854	7.23552	7.79167	7.47194	7.27774	7.71592	7.00932
Klf2	7.39347	7.14689	7.65185	7.15447	6.88782	6.47632	6.96341	7.5417	7.51787	7.14702	7.78567	7.46427	7.67856	7.38345	7.68958	7.46165	7.54946	7.63407	7.94852	7.59352	6.84932	7.38514	7.12205	7.58014	7.3426	7.38994	7.42733	6.53962	6.7335
Klf4	7.23854	6.69915	7.53929	7.3154	7.07446	6.87357	6.97074	7.55039	7.34047	7.14272	7.96855	7.2196	7.85542	7.47664	7.4996	7.88244	7.83128	7.50619	7.4386	7.4894	6.89245	7.38862	7.28497	7.55609	7.12893	7.64269	6.89274	6.91857	6.59393
Klf6	9.0111	8.46872	8.67153	8.67531	8.42279	8.37208	8.50441	8.87403	8.36896	8.91218	9.19662	8.82579	8.65527	8.47168	8.70659	9.0772	8.79334	8.69348	8.94418	8.67505	8.55236	8.6248	8.44794	9.07995	8.75218	8.5735	8.44494	8.51201	8.29032
Kmt2d	7.87559	7.83079	7.80196	7.79038	7.6614	7.40903	7.72711	7.67748	8.10208	7.71728	8.04539	7.99275	7.97397	8.06483	8.01691	7.50515	7.66884	7.61461	7.55779	7.70587	7.74627	7.56192	7.28393	7.80104	7.95746	8.10113	8.59609	7.96461	8.77646
Krit1	7.22406	7.60412	7.78096	7.56866	7.22515	6.84317	7.24946	7.23468	7.70391	7.42005	7.37078	7.4978	7.15389	7.51267	7.92692	7.08523	7.4852	7.60879	7.56619	7.22508	8.21441	7.49202	7.38811	7.78804	6.96687	7.52299	6.96624	7.33763	7.24836
Lag3	8.06881	8.4901	8.2952	8.42436	8.37186	8.57641	8.56141	8.19642	8.49964	8.24105	8.27898	8.33805	8.60824	8.69373	8.37159	8.21809	8.49853	8.00584	8.40254	8.1375	8.22604	8.9331	8.51799	8.076	8.48602	8.43737	8.35877	8.64803	8.66898
Lair1	9.00113	8.93422	8.98576	8.99306	8.63458	9.06988	8.68279	8.63994	8.85753	8.71583	8.47327	8.55069	8.59927	8.31893	8.49485	8.84921	8.78298	8.65445	9.01521	8.93638	8.82634	8.71969	8.75319	8.32542	8.18574	9.01728	8.63527	8.50575	9.01469
Lamp1	8.38739	7.95457	8.40457	8.37696	7.93665	7.84806	7.79057	7.88767	8.36213	8.10538	7.97165	8.12421	8.35057	8.28868	8.43345	7.87183	7.98223	7.83576	7.59932	7.70975	8.19344	8.29584	8.72406	8.06536	8.50817	8.21379	8.5023	8.2292	8.3433
Lamp2	8.29397	8.16541	8.56248	8.30585	8.19496	8.34071	8.26599	8.18873	7.80316	8.07165	8.02741	8.19424	7.86999	7.95161	8.09025	8.24425	8.19858	8.22811	8.32053	7.89366	7.91074	8.14316	8.24908	8.21345	7.70952	8.01707	8.45903	8.37289	8.21125
Laptm5	10.5572	10.7561	10.6373	10.7018	10.9788	10.6326	10.6694	10.5944	10.504	10.7198	10.8744	10.7114	10.7891	10.6265	10.7165	10.787	10.7873	10.7211	10.7593	10.79	10.619	10.8111	10.5463	10.4515	10.668	10.6738	10.7884	10.8578	10.5111
Lars2	10.3061	10.8014	10.9428	10.5593	10.8389	10.3535	10.7338	10.8925	11.8575	10.6338	11.1861	11.9967	12.4576	12.0528	12.296	10.1344	11.1824	10.7452	10.6244	11.5387	11.5696	11.0433	11.4585	11.6323	11.2506	11.3125	11.4215	11.4431	11.3582
Lasp1	7.14266	6.68122	6.88563	7.27722	7.11091	6.72778	6.74776	6.7809	6.99586	6.70321	7.41858	7.33781	7.74896	7.42854	7.50246	6.06362	7.26688	7.08827	6.70011	7.81598	8.91557	7.73424	7.0588	5.83006	5.32811	6.64898	6.93893	8.50514	7.49555
Lat2	7.32713	7.11507	7.72329	7.30412	7.61507	7.12009	7.54856	7.16707	7.0667	6.96031	7.19541	6.99224	6.96826	7.3699	7.1024	7.12893	7.36	6.88174	7.27343	7.02975	7.58913	7.60503	7.62596	7.53759	6.42894	7.37615	7.20122	7.22149	7.07791
Lcp1	8.13612	7.91957	8.27314	8.07346	8.25995	8.16918	8.03201	8.12778	7.90278	8.12329	8.08415	8.03068	7.7813	7.92757	7.9913	8.19822	7.59863	8.17624	8.10168	8.64948	7.91569	8.36709	7.5704	8.15972	7.71785	7.93292	8.18868	8.19556	8.00465
Lcp2	7.49489	7.50301	7.24894	7.22759	7.18101	7.37784	7.13332	7.26627	7.32146	7.44913	7.32269	7.13691	7.22156	7.20734	7.23961	7.59261	6.66603	7.09647	7.29185	7.20007	7.89576	6.87597	7.14315	7.65078	7.712	7.73961	7.26522	6.96728	6.94602
Ldha	7.47891	7.44225	7.32819	7.28575	7.4637	7.8141	7.79697	7.24064	7.59745	7.34785	7.42289	7.35993	7.47753	7.47365	7.62887	7.39622	7.67256	7.42683	7.46185	7.24165	7.74288	7.47512	8.0433	7.39425	7.2402	7.01467	7.51972	7.68108	7.37112
Ldhb	8.34666	8.05672	8.15456	8.33196	8.29736	8.2142	8.29201	8.44481	8.3698	8.47088	8.38501	8.07443	8.05861	8.05973	7.91647	8.4195	8.43829	7.94203	8.5795	7.99854	7.64776	8.38594	8.25427	8.6043	8.64424	8.40182	7.63444	8.16513	8.1259
Lgals3bp	6.88785	6.66941	5.97735	6.27218	7.75212	7.93166	8.54189	6.96566	7.57165	7.20402	6.71319	8.39346	8.38657	8.39312	8.11042	7.06374	6.92877	6.99943	7.7385	7.24962	8.09867	8.37441	7.8096	6.21407	6.41828	7.09751	8.48949	7.74176	8.0953
Lgals9	8.08478	7.95741	7.88386	7.84542	7.9747	8.17155	7.98633	8.03439	7.92326	7.95587	7.86091	7.98886	7.8779	7.71489	7.68099	7.91512	7.99134	7.86547	7.95321	7.91025	7.95733	8.08737	8.11539	7.93463	8.02417	8.01554	7.82392	8.00967	7.4083
Lgmn	10.5687	10.4199	10.3621	10.3923	10.2834	10.3533	10.1482	10.3294	10.0784	10.3823	10.2262	10.0766	9.86354	9.97834	9.83998	10.588	10.3635	10.3544	10.464	10.279	9.99385	10.0589	9.94772	10.3785	10.3467	10.2991	9.98435	9.95691	10.0677
Limd2	7.98059	7.85142	7.85289	7.9257	7.85343	7.48285	7.42001	7.57698	7.57065	7.92458	7.59495	7.72502	7.53705	7.33644	7.53216	8.02341	8.40218	7.40244	7.66003	6.63804	7.66293	6.98437	7.19231	7.39123	8.13026	7.84817	8.50266	8.0781	7.57094
Lpcat2	9.25138	9.19854	9.16726	9.17827	8.96651	9.12213	8.71444	8.97358	8.73936	9.15805	8.92932	8.6873	8.35043	8.597	8.56613	9.29246	9.46576	8.96487	9.0127	8.98165	8.75773	8.60888	8.58101	8.92076	8.96562	9.10979	8.37182	8.78745	8.87254
Lrp1	8.8067	8.59449	8.76723	8.98393	8.26649	8.44214	8.50285	8.82734	8.77424	8.42897	8.69006	8.77656	8.35595	8.51032	8.43163	9.24082	8.17641	8.65005	8.00364	9.28278	9.71835	8.42287	9.44456	8.06224	7.92331	8.32565	7.79994	8.50823	8.98945
Lrrc3	7.97421	8.10028	8.08762	8.2814	8.0458	7.98255	7.90362	8.34591	8.54347	8.20359	8.37323	8.47371	8.46242	8.3906	8.1602	8.3166	8.13968	8.33288	8.36047	8.17909	8.09846	8.30247	8.01888	8.38607	8.39948	8.19749	8.21137	8.03943	8.12435
Ly6e	9.10457	9.01198	8.76301	8.81916	9.43714	9.20887	9.42263	8.99602	9.04636	9.02645	8.83687	9.16437	9.04467	9.21498	9.10978	9.13908	9.05989	8.91663	8.97098	8.91396	9.44748	9.35142	9.07858	8.66978	8.66995	8.87419	9.57777	9.34872	9.10798
Ly86	9.31174	9.2229	9.27907	9.19307	9.37504	9.39899	9.55568	9.10392	9.00734	9.17411	9.00434	9.1185	9.08448	9.1893	9.1776	9.33068	9.02084	9.36571	9.04712	9.02227	9.15689	9.32681	9.27743	9.05761	9.07412	9.1602	9.46034	9.38263	9.30037
Lyn	8.29702	8.53269	8.3324	8.34971	8.36387	8.339	7.92321	8.24796	8.03579	8.19615	8.0225	8.01165	7.49253	8.07026	7.95314	8.28787	8.20751	8.27978	8.20803	8.40035	8.11112	7.90851	8.04626	7.96889	8.39887	8.19222	8.00819	8.04373	7.96204
Lyz2	7.66149	7.80815	7.7118	7.69508	8.53834	8.69035	8.95871	7.89002	7.44125	7.85547	7.51531	7.96971	8.56326	8.57414	8.80718	7.52236	7.42407	7.52356	7.39202	7.53081	8.26718	8.98454	8.67972	7.81134	8.10887	7.77971	8.9552	8.74206	8.84679
M6pr	7.77205	7.56501	7.76902	7.41302	7.62125	7.60166	7.48327	7.32771	7.15758	7.7301	7.44467	7.22526	6.92228	7.12141	7.27181	7.68526	7.87573	7.62419	7.57022	7.32326	7.05916	7.77315	7.68267	6.76772	7.4782	7.45881	6.90543	7.28918	7.50472
Macf1	8.24661	8.42863	8.62395	8.28419	8.30038	8.14971	8.33185	8.27141	8.59702	8.39555	8.63722	8.69099	8.83434	8.61156	8.6134	7.90368	8.54337	8.62451	8.03337	7.86779	8.48669	8.22276	8.24789	8.72884	8.68744	9.03247	8.1316	9.08891	8.94971
Mafb	8.77074	8.83288	8.68718	8.76806	8.43806	8.11261	8.22342	8.85252	8.94656	8.87172	8.83841	8.80308	8.72354	8.6921	8.83285	8.56079	8.72103	8.57884	8.67602	8.7795	8.67489	8.18557	8.76503	8.90727	9.01843	8.90072	8.59494	8.61244	8.72536
Man2b1	8.52055	8.59769	8.571	8.64834	8.75522	8.84377	8.95586	8.7611	8.56988	8.83261	8.59986	8.46875	8.71018	8.64973	8.53425	8.45698	9.25731	8.71033	8.49648	7.96122	8.86645	8.97471	8.72338	8.49664	8.58967	8.56998	8.74302	8.51216	8.99254
Man2b2	7.00556	7.43687	7.15018	7.3088	7.26687	7.32768	7.63752	7.48166	7.32314	7.34147	7.42414	7.21379	7.41976	7.85494	7.52483	7.44446	6.71928	7.08637	8.1271	7.51101	7.19236	7.96209	7.23439	7.10373	7.70258	6.93788	7.45332	7.42313	7.43834
Map1lc3b	7.53186	7.53163	7.6106	7.48832	7.78324	7.80035	7.78897	7.68117	7.14765	7.73462	7.38196	7.47617	7.33211	7.49141	7.61546	8.67781	7.32857	7.73158	8.08296	7.57157	6.5964	7.51426	6.86062	8.1942	7.53434	7.77558	7.66378	6.96899	7.33517
Map4	8.12401	8.21366	8.025	8.35387	8.24406	7.99975	8.00713	7.95238	8.81371	8.19094	8.23725	8.52219	8.37906	8.46881	8.37583	8.1076	8.6305	8.24109	7.58881	8.64381	8.32195	8.18547	7.90193	8.6415	8.3157	8.41446	8.16962	8.14714	8.33756
Marcks	7.76208	8.12916	7.64985	7.85438	7.54071	7.463	7.90172	7.9281	8.20663	7.83413	7.94982	8.33315	8.09319	8.04275	8.00344	7.74242	8.30249	8.03734	7.94127	7.80695	7.72943	7.83967	7.96391	8.09168	8.03879	8.30447	7.64578	7.67988	7.65523
Mat2a	7.48509	7.71738	7.52078	7.94622	7.33847	7.26031	7.92373	7.86269	7.95574	7.55927	8.30607	8.01117	8.28299	8.09052	7.96917	7.76948	8.283	7.73311	7.85023	8.10437	7.9688	7.01022	7.21645	8.40582	7.78138	7.96673	7.82254	8.01057	7.49159
Mbnl1	7.56404	7.81388	7.82882	7.48568	7.38022	7.70321	7.46578	7.52605	7.11173	7.54842	7.50522	7.41581	7.87197	7.83339	7.72943	7.73522	7.5731	6.64727	8.10201	7.39	7.89191	7.52316	7.21777	7.78651	7.63826	7.63951	7.50415	7.46649	8.08268
Mcl1	7.67456	7.6188	7.63363	7.68093	7.47734	7.45486	7.80484	7.91382	8.00446	7.63101	7.97349	7.89275	8.02014	7.68404	8.0171	7.69026	8.0693	7.87605	7.86755	7.75735	7.77919	7.72432	7.73757	7.82684	7.87881	7.68987	7.64995	7.74981	7.41947
Mef2a	7.80908	8.31973	8.24608	8.25919	7.67871	7.5955	7.7716	8.14234	8.37217	7.90318	8.28064	8.30394	8.18194	8.15709	8.56215	8.06813	8.43017	7.74848	8.03676	8.16107	8.42139	7.59116	8.18257	8.41353	7.8042	8.19152	8.07642	8.04383	8.30855
Mef2c	8.02116	7.75291	7.89645	7.85289	8.03705	7.46871	7.51567	7.55865	7.47447	7.78644	7.69157	7.86918	7.49601	7.72999	7.96095	7.47782	7.34314	7.56928	7.93801	8.12036	7.77163	7.8077	7.73016	7.60858	7.79213	8.20568	7.58921	7.52602	7.89156
Mertk	8.1968	8.54901	8.36254	8.37189	8.19791	8.16792	8.26186	8.39044	8.54673	8.31629	8.40485	8.32901	8.44365	8.28137	8.43352	8.49795	8.43607	8.07062	8.24796	8.4545	8.31196	8.42377	7.72311	8.72068	8.41169	8.87521	8.22826	8.14511	8.35664
Mgat4a	7.77138	7.82306	7.84608	7.89025	7.45058	7.43868	7.33583	7.47622	7.49865	7.48777	7.65852	7.37637	7.04757	7.31468	7.34622	7.85554	7.48546	7.71656	7.43863	7.67164	6.88108	7.53873	7.48696	7.58891	7.55456	7.0778	7.77441	7.9039	7.27022
Mid1	6.71839	8.0081	8.04434	7.89549	7.07481	8.10582	7.62939	7.83115	8.2487	8.08305	8.19752	6.63676	7.63178	7.82255	6.88536	7.89519	7.39701	7.72076	7.12638	7.53885	8.05756	7.87131	7.43785	7.8216	7.91813	7.07466	7.46509	7.88876	7.94589
Mknk1	7.05748	7.4835	7.43645	7.23249	7.38731	7.23615	7.39461	7.40397	7.42644	7.46107	7.50996	7.20456	7.263	6.95719	7.51807	7.82202	6.6967	7.67569	7.37659	7.50309	7.35229	6.76177	6.61074	7.70901	7.1032	7.2877	7.34238	7.26464	8.13497
Mlxipl	7.51953	7.63872	7.43088	7.51271	7.59047	7.27278	7.59343	7.82603	7.81694	7.83404	7.73579	7.63264	7.66717	7.57877	7.43181	7.42473	7.92012	7.55812	7.9574	7.49439	7.3992	7.30117	7.88016	7.33987	7.71407	7.46613	7.56149	7.66008	7.79933
Mob1a	7.50811	7.52433	7.76282	7.34207	7.507	7.73969	7.54462	7.18267	7.29138	6.98063	7.05033	7.12239	7.20843	6.98146	7.09504	7.39655	7.65802	7.20826	7.5148	7.33725	7.33949	7.28216	7.32731	7.78115	7.13579	6.6638	7.08467	7.291	7.49799
Morf4l1	7.51232	7.23513	7.44059	7.52184	7.13812	7.37344	7.3012	7.36076	7.47163	7.50135	7.3232	7.38632	7.58474	7.62325	7.50667	7.06256	7.0816	7.82573	8.1171	7.76054	7.36451	7.46684	7.24863	7.72318	7.14854	7.35992	6.79665	7.55414	7.35189
Mpeg1	7.84196	7.94188	7.89346	7.96795	7.88997	7.812	8.40874	7.97011	8.21429	7.83687	8.0718	8.36562	8.62082	8.45592	8.43666	7.57901	8.20226	8.08441	8.07846	7.62271	8.26908	8.23508	8.43126	7.94859	8.15026	7.98039	8.24988	8.49343	8.28805
Mrfap1	7.35185	7.43285	7.41595	7.59806	7.36026	7.32104	7.23446	7.40345	7.24408	7.52874	7.39659	7.25829	7.52866	7.26019	7.20693	7.34771	7.87628	7.29038	7.0076	7.12524	7.10321	7.47468	7.36311	7.32301	7.54617	7.60174	7.08749	7.75619	7.26917
Mrpl48	6.89674	7.56473	8.06711	7.36639	7.11151	6.77047	7.09343	7.09566	7.58294	7.30503	6.69919	7.30229	7.24367	7.38489	8.10808	6.73848	7.64287	7.66569	7.56299	7.69519	7.1474	6.99641	7.45139	7.57885	6.90207	7.04841	7.1683	7.82454	6.86338
Msn	7.86323	7.61569	7.63427	7.69935	7.56686	7.43513	7.51257	7.63621	7.5206	7.60044	7.64031	7.80526	7.45947	7.58016	7.70746	7.65719	7.68471	7.33352	7.9147	7.79997	7.93591	7.60899	7.11955	7.83035	7.70794	7.53168	7.6052	7.52669	7.40216
mt-Atp6	8.59459	7.75447	8.69067	7.62071	7.59463	8.29389	8.58879	8.24728	9.1051	7.13027	8.47535	9.0144	8.82357	5.85854	8.59396	9.0132	3.11185	9.70894	9.2926	3.11185	9.23152	9.88037	10.0014	9.53433	9.35646	9.56367	3.11185	10.0432	9.26591
mt-Co1	9.52381	9.78287	9.71495	9.86004	9.64354	9.85194	10.0035	9.81578	10.2905	9.61057	9.82329	10.155	10.3409	10.084	10.3667	9.22227	9.89858	10.071	9.47813	10.075	9.69432	10.2273	10.4708	10.0207	9.74162	10.009	9.71362	10.5112	9.80956
mt-Co2	8.2848	8.38266	8.24163	8.33728	8.29892	7.50032	8.50154	8.36138	8.63654	8.33422	8.22439	8.69102	8.59776	8.53779	8.51848	9.08938	9.46068	9.88878	9.54958	10.0238	9.64402	9.77307	10.1862	9.43179	3.58252	9.90312	3.58252	3.58252	9.38753
mt-Co3	7.8273	8.07363	7.85606	7.99447	7.9125	8.01964	8.32795	7.9649	8.39491	7.86236	7.94906	8.39458	8.40089	8.39145	8.31775	8.98936	8.23712	9.61269	9.17809	8.26637	3.69015	9.8278	3.69015	9.47568	9.53889	9.78297	3.69015	10.0669	9.52863
mt-Cytb	8.71531	8.99383	8.52791	8.81932	8.70951	8.75541	9.05912	8.9113	9.20076	8.78296	8.77561	9.12532	9.18409	9.11068	8.98504	8.45698	8.89068	8.95693	8.65044	9.23215	8.58763	9.07577	9.14202	9.03319	9.01313	8.86869	8.6403	9.51341	8.68445
mt-Nd1	9.62903	9.57585	9.6621	9.67259	9.11847	9.37161	9.53403	9.50368	9.97369	9.45455	9.43081	9.81309	9.74796	9.52446	9.75146	9.02006	9.51985	9.84795	9.37953	9.74848	9.11092	9.86793	10.0918	9.59435	9.53502	9.55944	9.40552	10.1802	9.3181
mt-Nd2	6.97813	7.04389	7.01543	6.81247	6.52615	6.77521	7.07272	6.8337	7.54526	6.79629	7.00052	7.37498	7.41295	7.2391	7.63436	6.60057	6.86944	6.91533	6.53004	7.40665	7.29949	7.57551	7.43998	7.36728	6.80238	7.48267	6.75093	7.38628	6.56387
mt-Nd4	8.07874	8.30266	8.11493	8.32602	8.10103	8.18257	8.58452	8.32314	8.81006	8.33579	8.28701	8.72394	8.69412	8.53388	8.6598	7.93281	8.41607	8.48796	8.28882	8.52792	8.18921	8.63825	8.49739	8.40455	8.25715	8.7231	8.30464	8.93909	8.04737
mt-Nd5	8.44667	8.55252	8.42432	8.62506	8.51366	8.35858	8.85694	8.79713	9.2508	8.60047	8.885	9.31744	9.30587	9.0938	9.26431	8.09137	8.76209	8.73767	8.6551	9.06119	8.39773	9.28826	9.49274	8.90067	8.79842	8.76554	8.53408	9.47696	8.51128
Mtdh	7.55119	7.85448	7.49864	7.67251	7.63907	7.56613	7.46103	7.60901	7.81416	7.87145	8.13914	8.21689	8.24681	7.89355	7.80377	7.57252	7.56249	7.80679	7.71034	7.81322	8.15903	8.04081	7.69109	8.05457	7.91113	7.85017	8.06481	7.39438	7.41731
Mtus1	7.67867	7.86618	7.62807	7.77189	7.50671	7.65713	7.60301	7.84525	7.17837	7.50573	7.56967	7.69568	7.54831	7.55786	7.7488	7.85182	7.98713	7.91624	8.10564	7.67165	7.35686	7.3806	7.97888	7.42237	7.38738	7.94211	7.12381	7.93804	6.67474
Mycbp2	7.32215	7.74393	7.52323	7.53962	7.27767	7.46224	7.41494	7.6156	7.62903	7.43271	7.51559	7.44817	7.49575	7.60515	7.36755	7.27968	7.93348	8.36887	7.93101	6.86816	7.17868	7.27562	7.33774	7.14247	7.58107	7.48019	6.95833	8.12199	7.44315
Myl6	7.16909	7.26498	7.35192	7.31068	7.40995	7.28629	7.67501	7.46216	7.43286	7.24413	7.32399	7.58377	7.6986	7.56572	7.52725	7.56787	7.58517	7.31962	6.85708	7.54926	7.33373	7.72622	7.70394	7.47681	6.97319	7.61401	7.67416	7.72795	6.77696
Myo1f	7.48918	7.38806	7.2756	7.27761	7.12016	7.35511	7.53283	7.20687	7.30125	7.29627	7.30821	7.32106	7.70195	7.36771	7.23519	7.64643	6.52524	7.61383	7.14967	7.27625	8.29883	7.3832	7.22296	7.1636	7.06288	6.97697	7.53091	7.19393	7.78725
Myo7a	6.85069	7.21362	7.64187	7.57287	6.92832	6.41088	6.8474	7.30727	8.40942	6.85538	7.51064	7.86965	8.04965	7.56772	8.61831	6.15728	8.08536	8.21721	6.96721	7.78828	7.66949	7.58892	7.34496	7.47753	6.31486	7.1608	8.01653	7.70472	7.71697
Nav3	7.52149	7.08904	8.0778	7.61211	7.34814	7.60674	7.43813	7.5801	6.99112	6.83597	7.59859	7.83224	7.52672	7.54892	8.21987	7.39433	7.6145	7.27904	7.30726	7.5247	8.15772	7.44968	7.51393	7.41185	7.10202	8.16837	7.10791	8.08437	7.18949
Ncf1	8.25124	8.01507	8.5444	7.85779	7.99054	8.12356	7.86407	8.18837	8.02451	8.03848	8.05107	7.99481	7.9356	7.91693	7.9741	8.05162	8.06306	8.04495	8.36188	8.18605	7.49156	7.88687	7.59964	8.46982	8.03375	8.39693	8.21514	8.02255	7.89535
Ncf2	8.02336	7.95391	7.89207	7.8341	7.88223	7.93729	7.81709	7.80104	7.70906	7.89559	7.90335	8.00405	8.19085	7.82688	7.96767	7.71681	8.22686	8.08261	8.07117	7.71897	8.13894	8.01845	7.79888	7.63459	7.86393	7.87328	8.00146	7.9524	7.63098
Nckap1l	8.1867	8.38151	8.35337	8.30213	8.01741	8.25955	8.20933	8.48519	8.20652	8.21182	8.24165	8.14838	8.16276	8.26997	8.13546	8.31907	8.23267	8.46239	8.56418	8.33613	8.02968	8.01562	8.05647	8.16315	8.23971	8.31861	8.06682	8.37496	8.15419
Ncl	7.26862	7.55983	6.59733	7.15783	7.16786	7.35778	7.40733	7.2045	7.0845	6.99084	7.44248	7.92006	7.84668	7.4675	7.52256	7.08888	7.73977	8.2919	7.07294	7.43563	6.98613	7.07541	7.35224	7.49194	6.58769	7.53716	7.8836	6.99474	7.12462
Nfam1	8.14375	7.60685	7.83529	7.6782	7.77375	7.57292	7.4406	7.79137	7.48558	7.66589	7.72815	7.56037	7.62417	7.63046	7.62996	7.8005	8.01777	7.77886	7.80604	7.8176	7.794	6.79337	7.98773	7.77621	7.74436	7.53379	7.28754	7.73965	7.61206
Nfkbia	8.77674	8.58274	8.55773	8.45599	8.62983	8.71651	8.75262	8.70299	8.63716	8.64103	8.80856	8.99446	8.94591	8.97081	8.89012	8.86199	8.43789	8.76389	8.97394	8.90645	8.89786	8.87586	8.68366	8.66394	8.39944	8.70697	8.7557	8.85226	8.5458
Nfkbiz	7.38269	7.37545	7.63244	7.47932	7.42004	7.57241	7.92674	7.71575	7.97228	7.82506	7.85672	8.2797	8.13336	8.20122	8.32523	7.84241	7.45287	7.52709	8.29374	7.70608	8.1726	7.74705	7.997	7.73361	7.64774	7.37674	8.15395	7.99223	7.64878
Nisch	8.08088	8.15883	7.8816	7.999	7.47023	7.5475	7.91578	7.93304	8.33621	7.72008	7.97437	8.23796	7.9194	7.85213	7.8499	7.73043	7.63301	7.96184	7.92841	7.5569	7.8368	8.20104	8.27751	7.84711	7.81969	8.78853	7.26893	8.47747	7.62413
Noct	8.73871	9.07167	9.2623	9.03386	8.67646	8.56976	8.9952	8.94986	9.15495	9.09535	8.87469	9.07231	9.17395	9.05121	9.61892	8.73803	9.40423	9.11793	9.18093	8.86176	9.47245	8.59601	9.0021	9.24221	8.96464	9.00001	8.83869	8.77468	9.12292
Nopchap1	9.79335	10.09	10.6048	10.1578	9.85635	9.65301	9.65068	9.82943	10.3749	9.90317	9.73877	10.2841	10.1616	10.0999	11.1192	9.08399	10.3583	10.1864	10.3631	10.1668	10.6823	9.8732	10.1942	10.3815	9.89739	9.8792	9.89426	10.0224	10.2462
Npc2	8.40442	8.32203	8.44578	8.36249	8.79614	8.74542	8.92924	8.31829	8.36857	8.46478	8.30782	8.58027	8.58186	8.69472	8.6523	8.31837	8.05701	8.5476	8.18607	8.29803	8.78072	8.79354	8.84809	8.153	8.68157	8.19457	9.10274	9.05141	8.42979
Ntpcr	7.66038	7.80545	7.77276	7.67099	7.64353	7.65455	7.51906	7.71484	7.68603	7.65298	7.60586	7.48705	7.38367	7.42214	7.39899	7.68882	7.77973	7.88289	7.19178	7.56118	7.46699	7.61383	7.6907	7.9411	7.22159	8.01353	6.96526	7.48853	7.96712
Nucb1	7.25138	6.99525	7.15563	7.19993	7.19055	7.36877	7.3491	7.08552	7.07789	7.41469	7.4062	6.91199	7.23503	7.11356	7.22392	7.95793	6.94412	7.11418	5.99305	7.36255	6.9171	7.57903	6.9622	7.1563	6.9853	6.92853	7.75611	7.62142	7.50297
Oaz1	8.13894	7.8119	8.00692	7.87991	7.8369	7.90909	8.04974	7.76472	8.13166	7.92497	8.00981	7.65602	7.85607	7.63781	8.04452	7.50747	8.01248	7.47191	8.28571	7.92502	8.04043	7.88243	8.24896	7.59724	8.029	8.14299	7.55896	8.76318	7.2826
Ociad1	7.39393	7.79181	7.73858	7.71285	7.55156	7.55846	7.4794	7.58276	7.36604	7.35545	7.46442	7.42619	6.98421	7.71695	7.08671	7.52226	8.55625	7.75909	7.38818	7.46788	7.03923	7.32421	7.4468	6.96067	7.61268	7.50635	7.70197	7.29533	7.14782
Olfml3	9.76703	9.73417	9.69466	9.56188	9.81229	9.73953	9.78612	9.78923	9.57622	9.79234	9.749	9.62529	9.53974	9.59761	9.54574	10.031	9.98984	9.65301	9.65745	9.84903	9.71594	9.68827	9.41429	9.57882	9.53985	9.66479	9.65734	9.72864	9.45515
Olfr1116	6.56203	7.36523	7.85284	7.39746	6.67089	6.42979	6.68495	6.74232	7.67851	7.15191	6.75494	7.02696	7.1864	7.15774	8.33489	6.24534	7.2636	7.47766	7.46541	6.92354	7.75252	6.65817	7.28816	7.34182	6.46948	6.88937	7.55668	7.47367	7.05834
Olfr1191-ps1	6.49616	6.55722	7.62474	6.98872	6.35148	6.33411	6.57468	6.555	7.87021	6.44894	6.42757	6.82839	7.10131	6.88183	8.16166	6.04953	6.99638	7.09206	6.69905	6.76339	7.4896	6.72446	6.97737	7.18256	6.77452	6.79409	6.77571	6.95202	7.05113
Olfr1247	7.76432	8.01061	9.09208	8.15552	7.68561	7.5898	7.88808	7.89806	9.38837	8.1527	7.73876	8.35707	8.64938	8.37685	9.5022	7.60797	8.33418	8.69115	8.30672	8.19717	8.95985	8.15465	8.53383	8.2561	8.0953	7.98752	8.18545	8.35617	8.30007
Olfr1307	8.5909	9.0226	9.82689	9.14612	8.597	8.16655	8.54046	8.60503	9.29357	8.86077	8.19108	9.00725	9.03905	8.97455	10.0585	8.04215	8.87197	9.03258	9.36832	8.7592	9.31836	8.79504	9.11041	9.14856	8.65257	8.72614	9.02783	9.0098	9.12938
Olfr1336	7.79304	8.19783	8.64801	8.39561	7.73448	7.26258	7.78586	7.75973	8.74609	7.94789	7.37478	8.28944	8.29317	7.97656	9.14517	7.21136	8.03292	8.23319	8.49199	7.94015	8.38538	7.98069	8.29989	8.21338	8.02836	8.00277	8.28876	8.03387	8.11752
Olfr1385	8.25012	8.3992	9.1985	8.51255	8.03506	7.89492	8.27529	8.36866	9.8941	8.17838	8.26847	8.72249	8.93206	8.53426	9.78159	8.00201	8.71195	8.83598	8.88199	9.02259	9.13298	8.45577	8.80112	8.53306	8.28888	8.55278	8.24401	8.71307	8.45309
Olfr344	7.63775	8.19231	8.74846	8.40833	7.67723	7.28273	7.4922	7.6361	8.67788	8.06971	7.39775	8.38702	8.32452	8.05214	9.05038	7.34662	8.22466	8.34748	8.52938	7.67045	8.66609	7.86884	8.14194	8.38285	7.43375	7.74941	8.1394	8.28392	8.18074
Olfr45	6.76888	7.1043	7.7013	7.24323	6.80741	6.53925	6.56055	6.79689	7.75609	7.06184	6.70706	7.10009	7.25646	6.96742	8.16103	6.48147	6.80201	7.2366	7.29867	7.37235	7.35966	6.86956	7.1787	7.33371	6.67627	6.78877	7.55543	7.53939	6.93711
Olfr46	9.05928	9.38593	9.98778	9.50936	8.92642	8.64111	8.76012	8.88156	9.75326	9.29666	8.80804	9.49365	9.34521	9.29744	10.2332	8.35702	9.41574	9.50987	9.56004	9.39541	9.63702	8.94973	9.28871	9.39548	9.08485	9.08537	9.44042	9.54314	9.42433
Olfr509	6.40329	6.54693	7.70096	6.79931	6.34078	6.25459	6.46507	6.37769	7.74589	6.77909	6.14827	6.73239	7.30376	6.7376	8.16118	6.38195	6.478	6.66523	7.53747	7.06116	7.52795	6.55503	6.92981	6.97459	6.4939	6.75946	6.83598	6.79507	6.6681
Olfr539	6.53605	6.78628	8.23965	7.20696	6.81661	6.23191	6.69814	6.83127	7.64574	7.00873	6.67766	7.36838	7.40009	7.27833	8.51432	6.21025	7.65454	7.35053	7.43064	7.33183	7.35874	6.65847	7.3247	6.9206	6.66667	7.12844	7.23211	7.26285	7.56043
Olfr552	6.74157	6.76934	7.61333	7.11318	6.63163	6.35755	6.68133	6.83457	7.95624	6.92263	6.51122	7.21815	7.52021	7.00394	8.34735	6.69104	7.18559	7.47134	7.7891	7.47295	7.44384	6.99038	6.72437	6.9186	6.81472	7.12983	6.70356	6.58073	7.22472
Olfr607	6.8793	7.28746	7.72474	7.32436	6.96621	6.59052	6.80359	6.75457	7.65282	7.06606	6.89538	7.46544	7.41092	7.27659	8.31014	6.85027	6.92068	7.5542	7.60942	7.07122	7.83615	6.88408	7.2328	7.73934	6.89153	7.37748	7.16074	7.35957	6.69341
Olfr63	6.78789	7.08209	7.70929	7.2516	6.72877	6.44365	6.83214	6.39598	7.33578	6.96071	6.62116	6.90146	6.946	7.00428	8.03736	5.75544	7.11612	7.22045	7.39599	6.71961	7.1846	6.7074	7.21958	7.25531	6.88557	7.23779	7.03007	7.16549	7.14217
Olfr635	8.5652	8.99777	9.61552	8.9134	8.63156	8.11242	8.45442	8.46584	9.11855	8.83849	8.18477	8.99361	8.77339	8.81166	9.83098	7.92864	8.75486	9.05692	9.12085	8.42137	9.39749	8.42764	8.90479	9.04083	8.42018	8.83251	9.22517	8.99134	8.96454
Olfr639	8.09068	8.68007	9.4531	8.80102	8.28867	8.05145	8.26367	8.34185	8.95029	8.53392	7.81424	8.70486	8.68628	8.50668	9.73573	7.8045	8.67458	8.47935	9.06135	8.51656	9.19387	8.36403	8.64277	8.74403	8.27038	8.52843	8.70197	8.74728	8.5799
Olfr735	6.83302	6.89541	8.0156	7.1365	6.77572	6.8072	6.87683	6.79779	8.27899	6.86037	6.93129	7.33113	7.47293	7.02665	8.53497	6.35445	7.5221	7.49736	7.53343	7.60425	7.80659	6.63065	7.44917	7.4039	6.92937	7.12622	7.2328	7.00543	7.2404
Olfr839-ps1	7.30918	8.14499	8.70412	8.1453	7.55906	7.12975	7.43978	7.52562	8.68397	7.64794	7.21755	8.0062	7.90572	8.00381	9.05426	7.06009	7.52949	8.15583	8.47262	8.04172	8.41439	7.42353	8.19784	7.93076	7.23164	7.90757	7.88174	8.03922	8.29232
Otulinl	7.7995	7.49867	7.58781	7.90699	7.05273	7.0373	7.16325	7.495	7.44668	7.72396	7.47722	6.9546	6.66346	7.40953	6.98305	7.1966	7.68241	7.50265	7.47831	7.8447	6.80616	7.38314	7.20582	7.50025	7.49242	7.88918	6.60387	6.74564	7.52196
Oxct1	6.89372	6.92788	6.97406	7.03401	7.49292	7.56657	7.24924	6.48838	6.56788	7.01987	6.89924	7.3775	7.3653	7.45485	7.64421	7.50239	5.74159	7.78172	7.64337	7.8813	6.33207	7.21433	6.37147	6.25276	7.67046	7.30022	6.22034	8.15029	7.76296
P2ry12	10.3178	10.2036	10.4343	10.2062	9.81886	9.9975	9.44651	9.78017	9.31792	9.92974	9.67169	9.47485	9.20305	9.18298	9.52599	10.1412	10.3091	9.95321	10.0659	10.0682	9.3645	9.386	9.31346	10.07	9.96869	9.89746	9.45859	9.38275	9.36452
P2ry13	8.85469	8.83762	8.78861	8.8842	8.31503	8.42908	8.11419	8.48432	8.24186	8.53477	8.47111	8.19412	8.13442	7.93117	7.92915	8.75556	8.91798	8.82819	8.76202	8.29272	7.84446	8.28387	8.14887	8.48224	8.60244	8.60327	8.0789	8.51015	7.62407
P2ry6	7.80447	8.02677	7.89155	7.8978	7.75565	7.84366	7.66609	7.86098	7.8833	7.84445	7.82047	7.71126	7.85578	7.75033	7.56328	8.12621	7.51884	7.68509	8.30359	8.12842	7.8312	7.34654	7.66881	7.17738	7.93105	8.06018	7.52854	8.15168	7.90656
P4ha1	7.37997	7.48088	7.38088	7.38712	7.33784	7.67187	7.21401	7.42092	7.17037	7.45202	7.19778	7.34448	7.14916	7.21658	7.14786	7.54702	7.72922	7.67852	7.89545	7.02939	7.41289	7.19607	7.1483	7.32019	7.0191	7.24108	7.17048	7.08756	7.14635
P4hb	8.20112	8.22643	8.32362	8.32006	8.25706	8.42199	8.34488	8.26803	8.49102	8.42404	8.51265	8.64973	8.16307	8.23091	8.19694	8.11271	8.16047	8.07381	8.55666	8.20565	9.08766	7.94525	8.3931	8.33098	8.03574	8.77926	8.27445	8.20865	8.53172
Pabpc1	7.56018	7.91619	7.45689	7.77761	7.98491	7.71179	8.00298	7.93983	7.75106	7.70697	7.86479	8.01159	7.85744	8.00928	8.14896	7.6422	7.89414	7.57839	8.10769	7.65645	7.99377	7.96164	8.132	7.54234	8.06391	7.87991	7.99929	7.43082	7.97123
Pag1	7.96922	8.46968	7.92507	8.21366	8.0136	7.72732	8.00797	8.33109	8.22615	8.2083	8.55037	8.75977	8.69788	8.57427	8.57191	7.88049	8.04258	7.94253	7.75905	8.13045	7.98285	8.34366	8.04189	8.84443	8.56568	8.98693	8.39874	8.45024	8.59365
Pak2	6.97498	7.05561	7.5071	7.12314	6.97849	6.80443	6.92407	6.90592	7.26523	7.01731	6.77396	7.18674	7.54832	7.38798	7.88097	6.41435	7.05034	7.16161	7.56855	7.14866	7.09093	6.12862	7.84359	7.69369	7.5482	7.26868	6.70226	7.15643	7.40274
Pald1	7.5423	7.5768	7.4008	7.92968	7.28995	7.12473	7.35509	7.49699	7.9095	7.4005	7.49766	7.20355	7.93364	7.20148	7.75598	7.47258	7.18546	7.3555	7.64781	7.82845	7.3569	7.38164	7.58844	6.43716	7.84934	8.16361	7.56894	7.40425	7.87066
Pan3	7.28666	7.23494	7.08922	7.35248	7.1369	6.45316	7.29786	7.41888	7.57479	7.25857	7.25758	7.45195	7.61699	7.51063	7.32429	6.59275	7.52606	6.86228	7.19995	7.78451	7.63078	6.84431	7.70599	7.2557	7.35006	7.61801	7.63209	7.03099	6.9471
Pde3b	7.24992	7.40138	7.72782	7.42618	7.27339	6.61926	7.03032	7.34771	7.80515	7.49291	7.48423	8.04957	7.75987	8.07657	7.86928	7.01829	7.74253	7.52865	7.74621	7.02525	7.5407	7.76178	7.7853	7.27872	7.80913	7.76958	6.47126	7.85127	7.7773
Pdia3	8.81272	8.71478	8.4731	8.49741	8.58322	8.57766	8.49825	8.55732	7.90448	8.69013	8.40646	8.46733	8.13414	8.2573	8.08621	8.6073	8.20438	8.20506	8.47196	8.85553	8.17546	8.25538	8.1752	8.59115	8.59863	8.40726	8.62233	8.48146	8.56538
Pdia6	7.48169	7.5553	7.56811	7.66333	7.46893	7.62553	7.49127	7.47159	7.16838	7.54156	7.29962	7.41748	7.22542	7.18967	7.212	7.40722	7.52121	7.59992	7.22457	7.69799	6.68234	7.53954	7.53617	7.22802	8.08804	7.69471	7.43992	7.24415	7.05075
Pea15a	7.25873	7.19193	7.17838	6.94134	7.33354	7.2273	7.50712	7.27855	7.01961	7.20845	7.24636	7.29975	7.46642	7.50214	7.74099	7.50176	7.40373	7.33812	6.64447	6.85743	7.79833	8.08187	7.3756	7.22161	7.24773	7.13269	6.81457	7.71684	6.97248
Per1	7.05367	7.43041	7.14534	7.39219	7.33603	6.95741	7.34819	7.66045	7.6804	7.20437	7.62589	7.85324	8.00851	7.74659	7.90279	7.14239	7.43162	7.20579	7.48203	6.82904	7.35296	7.60069	8.04841	7.47166	7.68724	7.45895	7.89143	7.73038	7.52317
Pfn1	8.18457	8.05156	8.06262	8.08695	8.2218	8.13148	8.00608	8.24628	7.94832	8.28034	8.05822	7.92928	8.05252	7.99404	7.87992	8.01722	7.98588	7.85564	7.83604	8.18761	7.89985	8.05414	8.00207	8.19494	8.491	8.29373	8.1454	7.8787	8.21617
Phyhd1	8.11817	8.29837	8.05627	8.41295	7.8168	8.11526	8.17398	8.38325	8.6821	8.1221	8.38979	8.19202	8.22535	8.14791	7.81485	8.31228	8.02825	8.21098	7.73314	8.14865	8.39531	8.13261	8.04054	8.27801	8.35921	8.56621	8.35941	8.20153	7.98642
Pias4	7.47619	7.83189	7.59821	7.59792	7.62918	7.39005	7.46287	7.83659	8.32749	7.59006	8.00172	8.17191	8.24641	8.2071	7.87053	7.07353	7.8885	8.06898	7.84577	8.23332	8.16914	7.13627	7.85161	8.27907	8.09591	7.97747	7.53229	7.8068	7.4636
Picalm	8.05625	8.13506	7.74943	8.28861	8.01893	7.67207	7.85392	8.15527	8.23931	7.94224	8.34302	8.34018	8.41111	8.24549	8.41222	7.94472	8.48081	8.33691	8.04897	7.99236	8.26577	7.85448	8.17166	8.18154	8.18259	8.44621	7.59531	8.06687	8.17071
Pign	7.14016	7.17148	6.98176	7.49549	7.5174	6.63974	7.04814	6.77598	7.13889	6.77353	7.09904	7.7451	7.47256	6.5377	8.01973	7.09059	7.16883	6.80459	6.84844	6.94242	7.21921	6.44983	6.9428	8.18976	7.59337	7.38621	7.01149	7.11497	7.62377
Pik3cg	7.06113	7.46206	7.53294	7.46271	6.85687	7.32385	7.36255	7.18535	7.19046	7.31642	7.44461	7.34977	7.40387	7.38018	7.32369	7.37683	6.91251	7.48228	7.07835	8.25161	7.17381	7.34688	6.91509	7.20129	7.54494	7.3805	7.27677	7.18468	7.22048
Pik3r1	7.59857	7.49062	6.80422	7.94825	6.87312	7.1271	7.00101	7.54212	7.5668	7.50273	7.25349	7.4543	7.47731	7.07893	7.30254	7.44194	7.03719	7.05798	7.56577	7.47498	7.40586	7.36838	7.06279	7.53883	7.27036	7.32966	7.55589	7.14772	7.42903
Pkib	7.63506	7.95099	8.45029	7.84477	7.75515	7.45579	7.41701	7.49848	8.1201	7.67831	7.45014	7.71525	8.1556	7.51457	8.54039	7.28911	8.06768	7.96154	7.88343	7.8296	7.71852	7.37248	8.13036	7.86692	7.27521	7.72051	8.054	8.34075	7.85964
Pkm	7.42807	7.42586	7.33924	7.54694	7.43219	7.7227	7.97587	7.31857	7.43386	7.27724	7.3274	7.61404	8.01921	7.78443	7.82144	7.19982	7.28182	7.2801	6.98703	7.40953	7.63075	8.04962	7.5031	7.26267	7.41173	7.54943	8.02272	8.09954	8.21473
Pkn1	7.07435	6.94401	7.50428	7.19396	7.19717	7.0234	7.31938	7.26885	7.51058	7.37754	7.60207	7.47882	7.57212	7.77075	7.56481	7.00539	7.23323	7.71895	7.60379	7.818	7.78746	7.65275	6.61568	7.06594	7.08287	7.46603	7.35709	7.48922	7.14556
Pla2g15	8.02599	8.02056	7.88286	8.07808	7.85577	7.9967	7.721	7.97681	7.82304	7.82699	7.91444	7.83606	7.66482	7.83072	7.53807	8.11415	8.26912	7.91424	8.04618	7.85922	7.50852	8.04938	7.6055	8.14465	7.6611	7.93584	7.74449	7.69008	7.58331
Pld1	7.21236	7.57463	7.0555	7.65578	7.3543	7.28047	7.15401	7.26856	7.6504	7.40222	7.44959	7.1274	7.26769	7.35113	7.28578	7.32169	6.89473	7.32263	7.70419	6.42847	8.08658	7.78628	7.67379	6.95036	7.65432	7.19024	7.60984	7.31593	6.81145
Pld3	7.14511	7.24221	6.86084	6.69099	7.67792	7.28123	7.58623	7.0032	7.13429	6.97037	7.23663	7.4796	7.89408	7.36612	7.30008	6.92083	7.16151	7.06914	6.81258	6.2397	7.77309	7.89608	7.08589	7.1708	7.06934	7.50274	7.5378	7.80214	7.56934
Pld4	9.10762	9.12533	9.18372	9.22894	9.07077	9.10314	9.03358	9.12006	9.23432	9.21594	9.2218	9.14155	9.03883	9.12611	9.03195	9.49244	9.15867	9.10432	9.24156	8.87929	9.00537	9.30127	9.03171	9.32634	9.0882	9.09775	9.01527	9.03958	9.06964
Plek	7.69734	7.7306	7.65933	7.93256	7.58306	7.66449	7.75678	7.67462	7.37887	7.64744	7.66281	7.85306	8.07613	7.75887	8.23165	7.97094	8.45411	7.40733	8.15448	7.47695	7.9293	7.60496	7.40593	7.44142	7.36148	7.95012	7.42126	7.56676	8.40874
Plod3	7.40285	7.38661	6.96673	7.3231	7.13462	7.06413	7.30478	7.20876	7.57621	6.98879	7.46891	7.23215	7.46906	7.46582	7.35521	6.99373	7.82329	7.39749	7.56868	6.91196	7.25595	7.55204	7.00016	7.22176	7.57389	7.29579	6.56377	7.85364	7.04575
Plxdc2	8.6632	8.61585	8.7618	8.60579	8.67619	8.46464	8.70256	8.59587	8.45443	8.42433	8.58608	8.75212	8.59829	8.58636	8.67522	8.86624	8.62775	8.6422	8.71897	8.51528	8.58832	8.88113	8.75659	8.49895	7.88365	8.55741	8.94651	8.30869	8.76019
Plxnb2	7.82687	8.37265	7.83433	8.43011	8.32038	8.32484	8.41523	8.48271	8.72282	8.05465	8.75437	8.65952	8.63151	8.51808	8.2512	8.16797	8.34498	8.55403	8.65773	8.75973	8.78629	7.78708	8.09926	8.24859	8.50848	8.37973	8.70622	8.11339	8.11249
Pmepa1	6.9888	7.54551	7.55389	7.5055	7.13155	6.97018	7.43387	7.73776	8.06076	6.84825	7.80476	7.69763	7.88508	7.79345	7.53633	6.99331	7.67803	7.54832	7.84334	7.82997	7.40664	7.51174	7.45338	7.10254	7.69879	7.84873	7.79748	7.25465	7.02685
Pmp22	8.28833	8.0337	8.24071	8.23049	8.165	8.05913	7.97793	7.97512	7.96738	8.02873	7.85217	7.76784	7.8658	7.68905	7.65033	8.11913	7.80151	7.78506	8.19048	7.69258	7.93784	7.84171	8.12684	8.01802	7.6944	7.76252	8.00265	8.49942	8.33343
Pnp	7.55147	7.57898	7.36629	7.36938	7.42041	7.35826	7.26881	7.13218	7.38048	7.11971	7.53117	7.06363	7.08134	7.16641	6.95358	7.06097	7.48074	7.69285	7.45121	7.56593	7.80128	6.97992	7.44453	7.69378	6.91292	7.67311	6.38843	5.99217	7.91478
Pnpla7	7.08665	7.46881	7.40797	7.1503	7.0871	7.28354	7.5839	7.388	7.79495	7.33664	7.36282	7.44371	7.51158	7.56324	7.54451	7.62626	6.92678	6.91341	7.25645	8.09895	7.90776	7.83672	7.31354	6.6813	7.81332	7.43021	7.09428	7.14198	7.57185
Ppcdc	8.5658	8.67913	8.5232	8.42087	8.51865	8.41597	8.29842	8.5308	8.8348	8.46525	8.44919	8.45154	8.37054	8.31838	8.6129	8.34422	8.82346	8.39864	8.63986	8.65511	9.11146	8.34292	8.74294	8.72992	8.09046	8.46901	8.02671	7.92949	8.65422
Ppfia4	7.87651	7.95563	8.11186	7.938	8.17754	7.94306	8.11671	8.00436	7.85272	8.0717	7.80087	7.92514	7.93325	7.87154	7.95984	7.96336	7.90408	8.09674	8.55899	7.8514	7.9735	8.13391	7.87757	7.69843	7.77638	7.88647	8.15407	7.79169	7.90289
Ppia	9.03809	8.90371	8.92799	8.78642	9.02804	8.93143	8.9673	8.8541	8.60761	8.99517	8.76523	8.75791	8.64787	8.68015	8.56608	8.65847	9.08601	8.75153	8.7683	8.70651	8.85821	9.05778	9.01765	8.67348	8.67066	8.89774	8.6242	8.90652	8.94957
Ppib	7.657	7.76666	7.89208	7.84957	7.8362	7.74261	7.92269	7.80115	7.59778	7.83654	7.6537	7.82735	7.68173	7.91219	7.66052	7.54681	8.02672	7.62555	7.30965	8.0187	7.84681	7.73549	7.77053	7.44717	7.90982	7.69889	7.75873	8.23157	7.93548
Ppp1ca	7.70264	7.53016	7.49894	7.48298	7.55998	7.57932	7.60909	7.5243	7.31533	7.58077	7.44094	7.24764	7.15017	7.3339	7.43745	7.68445	7.73157	7.52674	7.27147	7.76288	7.08331	7.493	7.47229	7.16892	7.60763	6.96767	7.64635	7.47049	7.64061
Ppp1r15a	8.66448	8.48693	8.82406	8.65141	8.18785	8.56344	8.49827	8.76264	8.6546	8.94681	9.10805	8.47161	8.68662	8.57781	8.38062	8.99809	8.84926	8.4773	8.78032	9.39942	8.29504	8.87713	8.82168	9.2472	8.75766	8.36806	7.97878	7.90878	8.07548
Ppp2r5a	7.79625	7.93595	8.08202	8.01252	7.80661	7.63704	7.96122	7.95576	8.69591	7.64485	8.05186	8.22665	8.29866	8.4953	8.52839	7.27914	8.21434	8.22503	8.21572	7.85002	8.52863	8.33703	8.26391	8.51935	7.83989	7.83496	7.64636	8.00262	8.29672
Ppt1	7.68636	7.69774	7.60991	7.45836	7.62662	7.86596	7.65428	7.24765	7.22939	7.38042	7.13728	7.33266	7.04529	7.38857	7.59995	7.54955	7.40038	7.36106	7.40311	7.00043	8.02383	7.69888	7.43455	7.63639	6.97363	7.53722	7.62891	7.25788	7.59058
Prex1	7.80191	7.61112	7.65751	8.00884	7.56067	7.6775	7.50532	7.85097	7.52681	7.57082	7.67527	7.35887	7.67911	7.87491	7.68871	7.44914	7.42963	7.53022	8.47511	8.04261	8.17239	7.36352	7.26632	7.77582	7.54981	7.65633	7.93074	7.52519	7.21163
Prkar1a	7.43593	7.28383	7.2974	7.22477	7.29802	7.40008	7.26154	7.29936	7.42398	7.31859	7.20546	7.05262	6.93177	7.18938	7.44392	7.23988	7.48813	7.12659	6.92648	7.95151	6.96571	7.09526	8.09338	7.1041	7.2149	6.50091	7.3108	6.9176	7.86026
Prkcd	8.12691	8.13597	8.1498	8.26608	7.98468	7.62819	7.58742	8.15493	8.22357	8.1016	8.11082	8.10886	7.72086	7.98294	8.12759	8.26211	8.03206	7.80191	7.82378	8.05416	8.12831	7.91897	8.1729	8.2874	8.22158	8.48356	7.42015	7.76416	8.01184
Psap	9.20251	9.15716	8.93257	9.20284	9.34675	9.21564	9.24884	9.26396	9.1783	9.16593	9.30177	9.2356	9.43219	9.33619	9.23544	9.08694	9.37642	9.13447	9.18141	9.14444	9.28626	9.41618	9.19976	9.12767	9.1128	9.13772	9.34712	9.37587	9.29824
Psg16	6.90033	7.2336	7.62024	7.28512	7.24071	7.09887	7.02846	7.02169	7.58215	7.07932	7.15751	7.37915	7.17501	7.35702	7.88948	6.7263	7.72592	7.18286	7.85616	7.43265	7.56109	7.065	7.15226	7.34582	7.17062	7.20072	7.01955	7.20521	7.13458
Psma7	7.13321	7.28335	7.0507	7.17367	7.23972	7.28822	7.23595	7.30291	7.77258	7.26174	7.32848	7.26244	7.27191	7.31553	7.01761	7.31853	6.46124	7.58391	7.21029	7.48032	7.79705	7.50457	7.33159	6.46039	7.59398	7.24225	7.31282	7.21947	7.15912
Psmb8	7.3891	7.45941	7.04188	7.46396	7.49591	7.37603	7.41403	7.20268	7.28088	7.57518	7.22812	7.37031	7.23911	7.54383	7.4719	7.85881	7.06507	7.81474	6.4514	7.17344	6.86896	7.82425	7.84138	7.43921	7.78964	7.43968	6.67811	7.72142	7.21604
Psmc2	7.51197	7.51922	7.60652	7.41984	7.22035	7.47623	7.13745	7.33843	7.47497	7.48887	7.20332	7.26034	6.8828	7.27549	7.4879	7.04267	7.67179	7.78507	7.52232	6.67868	7.58607	6.82108	7.58978	7.35407	7.15685	7.44533	7.30778	7.42369	7.56494
Ptafr	7.66164	7.60762	7.56357	7.64733	7.65058	7.52754	7.35709	7.51226	7.68522	7.6292	7.56968	7.26137	7.12761	7.45207	7.33945	7.80754	7.57306	7.48318	7.86162	7.63134	7.62515	7.68988	7.33424	7.48464	7.4964	7.40096	7.01874	7.11149	7.56784
Ptbp1	7.16283	7.15416	7.20906	7.23895	7.31444	6.89999	7.09885	7.2793	7.38141	7.20483	7.38516	7.29788	7.28589	7.20583	7.39237	6.65073	7.469	6.27309	7.50304	6.90787	7.41298	7.30902	6.74761	7.50783	7.76475	7.72773	7.87568	6.89022	7.23733
Ptgs1	8.70983	8.73322	8.65274	8.92313	8.47611	8.66734	8.58621	8.69502	8.67338	8.63609	8.6875	8.59406	8.41861	8.48058	8.64529	8.9322	8.32972	8.15749	8.83364	8.92016	8.08885	8.7469	8.78996	9.14608	8.54609	9.01226	8.4022	8.65509	8.37984
Ptma	8.36112	7.88632	8.08497	8.34204	8.09206	7.91742	8.14996	8.32451	7.84707	8.45291	8.49009	8.16948	8.31538	8.21861	8.15718	8.23084	8.51322	8.38778	8.38167	8.14643	7.99855	7.97017	8.08559	8.31235	8.1228	8.48882	8.2219	7.78854	7.97319
Ptpn1	7.42461	7.39998	7.38566	7.62582	7.41306	7.3519	7.17856	7.46853	7.67399	7.54724	7.67555	7.97635	7.62289	7.507	7.7117	7.34064	7.40349	7.88052	7.40888	7.64732	7.83171	7.48152	6.57147	7.62831	7.91587	8.01545	8.07297	6.82729	7.40656
Ptpn18	7.34731	7.23568	7.11789	7.11473	7.405	7.08597	7.3667	7.31309	7.39168	7.31456	7.35504	7.27342	7.27364	7.25248	7.47922	6.26553	6.29634	7.37967	7.48933	7.70084	5.85194	7.69215	8.25675	7.02087	7.37369	7.96561	7.37711	7.70261	7.66558
Ptpn6	8.13057	7.89301	8.10266	8.14069	8.00902	8.16618	8.11418	8.13262	8.55796	7.87407	8.20412	8.11113	8.11313	8.06431	7.44748	8.15306	7.89678	8.03564	7.50365	8.67639	7.71636	8.3404	7.99262	7.73194	8.29357	8.89467	7.8641	8.2071	7.68409
Ptprc	7.39084	7.69318	7.5509	7.78826	7.79051	7.68783	7.77514	7.71852	7.94891	7.37626	7.69996	8.34851	7.88783	7.85527	8.21785	7.83964	8.07943	7.82519	7.40729	7.57514	8.70371	7.7948	7.7584	7.49855	7.49761	7.68516	7.89379	7.43981	7.94924
Pycard	7.87576	7.78811	7.74288	7.6184	7.80597	7.74718	7.96818	7.70008	7.79712	7.76647	7.7188	7.68759	7.72874	7.60128	7.76555	8.21511	8.37652	7.65391	7.83113	7.95892	7.82138	7.61418	7.36771	7.95299	7.78537	7.6218	7.7022	7.1653	7.49143
Qk	8.28674	8.40499	7.9463	8.20391	8.21034	7.98122	8.08019	7.75719	8.07106	8.09296	8.52245	8.34214	8.92212	8.48351	8.34483	8.30505	8.60943	8.34018	8.20771	8.44116	8.32104	8.36305	8.01513	8.06148	8.01628	8.40021	7.95907	8.34481	8.022
Rab14	7.6695	7.24765	7.34266	7.3766	7.57047	7.42757	7.44417	7.60237	7.41287	7.85188	7.60374	7.58901	7.5273	7.53346	7.05263	7.81454	7.87539	7.46222	8.01232	7.21886	7.36756	7.11854	6.64811	7.67974	7.91299	7.25671	7.2921	7.32774	7.78162
Rab34	7.52428	7.90818	7.94977	7.74017	7.55529	7.4911	7.54209	7.75099	8.61961	7.52781	7.87638	8.28034	8.44878	8.04301	8.19122	7.90687	8.36185	8.12632	8.28429	7.96713	7.94761	8.23228	8.27804	7.61302	8.04591	7.25705	6.77655	7.79423	7.96129
Rab3gap1	7.80308	8.14808	8.01272	7.95669	7.86194	7.80996	8.03202	8.06275	8.13745	7.70141	7.9673	8.01848	8.3185	7.92994	8.39763	7.3491	8.5443	8.04608	8.06325	8.24138	8.35499	8.2747	7.80821	8.07933	8.03637	7.57993	7.5656	7.94588	8.25831
Rab3il1	8.32605	8.36415	8.27129	8.40469	7.99861	8.09055	8.17593	8.18635	8.37061	8.1632	8.48444	8.06783	8.28886	8.0076	8.0164	8.63736	8.35326	8.42968	8.69014	8.36649	8.24557	8.01245	8.03421	8.16981	8.58198	8.25643	7.8715	7.65749	7.69575
Rabac1	7.49074	7.33686	7.42353	7.60535	7.41858	7.27675	7.52181	7.45043	7.392	7.45407	7.44754	7.25559	7.38055	7.39367	7.32333	7.13756	7.48761	7.55542	7.27578	7.63564	7.38425	7.14548	7.85264	7.45083	7.23623	7.57736	7.44371	7.29132	7.28558
Rac1	7.76272	7.7761	7.60458	7.80062	7.44438	6.82821	7.10948	7.51467	7.47773	7.63849	7.80464	7.65532	7.69726	7.72753	8.05378	7.52197	7.65879	6.94629	7.01948	8.01578	7.5694	7.47578	7.85396	7.98796	7.8968	7.7515	7.48975	7.49416	7.62084
Rac2	7.01716	7.35724	6.80319	7.31163	8.02304	7.39609	7.24977	7.49133	7.2772	7.10027	6.68168	6.90497	7.38525	7.08839	6.79633	7.12086	9.20818	7.52764	7.3817	6.75568	6.49221	7.03042	7.24823	7.18207	7.26751	6.6348	6.65592	7.37304	6.81303
Rack1	7.83481	7.82973	7.72666	7.87027	7.97679	7.85544	8.22589	7.79603	7.8381	7.9426	8.00141	8.11325	8.3383	8.16751	7.81805	7.75486	8.02179	7.70309	7.79721	7.64307	8.68893	7.957	7.95733	8.11689	7.80444	7.83649	8.22238	8.04095	7.83475
Rasa4	7.45792	7.31127	7.49732	7.48267	7.32961	7.3123	7.22792	7.07161	7.42934	7.25936	7.13065	7.28979	7.0059	7.17576	6.95217	7.58681	7.2923	8.15794	7.67835	6.33872	7.00833	7.60573	7.16869	6.26888	7.70959	7.06029	6.94069	7.37722	7.47782
Rasal3	7.79799	7.92906	7.77833	7.99534	7.80646	7.85575	8.06646	7.95099	7.84018	8.00343	7.83238	8.00963	8.10393	7.86374	8.07541	8.16095	7.61533	8.11417	6.55977	8.15208	8.72263	8.06976	7.58669	8.23943	7.90345	8.32524	8.3875	7.75605	7.38878
Rasgrp3	7.46767	7.42811	7.70743	7.43087	7.30502	7.5672	7.21162	7.19574	7.59463	7.20444	7.56412	7.78331	7.57285	7.44469	7.16185	7.53149	7.89332	7.14202	6.87744	7.44811	7.5239	7.38765	7.76247	7.62695	8.10403	7.51945	7.14184	6.99629	7.24194
Rbm25	7.82151	8.04997	7.43349	7.59486	7.30571	7.30703	7.53143	7.68513	7.67901	7.4642	7.90447	7.97247	8.09132	7.92137	7.72511	7.2048	7.49729	7.52681	8.38393	7.6053	8.32516	7.2797	7.78529	7.73493	7.89935	7.7975	7.51355	7.71095	7.52339
Rbm39	7.70923	8.01742	7.78145	7.9978	7.82854	7.7166	7.80633	8.00334	8.16954	8.08934	8.04683	8.27583	8.21137	8.05465	8.07006	8.08853	7.79559	7.89507	8.15384	7.94151	8.19728	7.99609	8.10243	8.17617	8.2383	7.88261	7.8168	7.72795	7.78095
Rbm4b	7.99777	8.47423	9.08707	8.42048	7.96355	7.71165	7.7262	7.97669	8.96011	8.27105	8.17317	8.98342	9.16407	8.37544	9.65739	7.14132	8.38658	8.75913	8.90004	7.9503	8.40929	7.94054	8.57582	9.01433	8.2941	9.00242	9.01385	8.61979	8.47197
Rbm5	7.3981	6.85207	8.08212	7.53775	7.22792	6.92468	7.24474	7.1828	7.6274	7.25805	7.24157	7.08694	7.00013	7.15609	7.44327	8.07137	6.99032	7.29026	6.99635	7.40175	7.09463	7.38475	7.37113	7.09416	7.6916	7.10072	7.31338	6.68423	7.49476
Rcsd1	7.1933	7.44576	7.4288	7.18429	7.14464	7.46117	7.14336	7.50775	7.40048	7.45448	7.60026	7.41207	7.47483	7.24899	7.35416	7.52925	7.28529	7.70833	7.568	7.2417	7.28196	7.31229	7.12254	7.34048	7.43881	7.76968	7.43458	7.01435	7.04345
Rgl2	7.57927	7.90412	7.4265	7.64105	7.29791	7.46268	7.53202	7.57047	7.46674	7.86279	7.65401	7.45771	7.50841	7.47119	7.49603	8.00995	7.45026	7.18309	7.83898	7.71758	7.73939	7.87658	7.17276	7.61535	7.70004	7.68243	7.10216	7.21749	7.46945
Rgs1	7.94579	7.66334	7.92109	7.82191	7.96767	7.86112	8.00546	8.00033	7.53628	7.75721	8.06517	7.68615	7.93167	7.53134	7.42736	7.86128	7.86678	8.1618	8.0702	8.02339	7.85729	7.75514	7.00662	7.87293	7.72138	8.22628	7.3308	7.85556	7.70431
Rgs10	8.96395	8.97289	8.99612	8.8669	8.80638	8.86452	8.94902	8.96426	8.90877	9.08244	8.917	8.76901	8.69766	8.86024	8.64443	9.06778	9.2842	9.05078	8.91009	8.98398	8.58427	8.7037	8.77991	8.89339	8.94409	9.01149	8.72413	8.68752	8.75401
Rgs2	9.20623	8.98907	9.12146	9.08292	9.02569	8.81449	8.83921	8.93263	9.01106	9.0917	9.21613	9.045	8.69021	8.83387	8.88903	9.13908	9.14717	9.35674	9.01137	8.70419	8.70482	8.84258	8.90897	8.97104	8.96888	9.30705	8.90407	8.86885	8.96801
Rhoa	7.893	7.74103	7.82144	7.59389	7.9102	7.82124	7.76057	7.72099	7.42055	7.82714	7.59053	7.55442	7.39504	7.60508	7.42225	8.01641	8.00032	7.64546	7.36341	7.25884	7.47559	7.60561	7.77198	7.73719	7.83009	7.77926	7.53916	7.46801	7.9142
Rhob	8.24336	8.49575	8.57209	8.30273	8.10879	8.02125	8.46186	8.76138	9.12743	8.46533	8.90371	9.15085	9.14207	8.86719	9.08024	8.2268	8.68193	8.54033	8.66609	8.71996	8.59674	8.45788	8.73223	8.94917	8.76253	8.76661	8.60997	8.67519	8.67168
Rhog	7.50031	7.23047	7.25951	7.16129	7.30287	7.2038	7.23052	7.29007	7.40682	7.32409	7.18951	7.15643	7.15272	7.08625	7.041	7.58946	7.45868	7.14956	8.0959	6.66764	6.74152	7.3029	6.84041	7.27746	7.40181	7.52277	7.54317	6.88438	6.82429
Rhoh	7.702	7.52684	7.44356	7.51532	7.5293	7.59723	7.34743	7.60284	7.44167	7.38974	7.43971	7.25281	7.40721	7.0386	7.02142	7.54944	7.4496	7.2823	7.8308	7.36472	7.5061	7.00309	7.00208	7.58006	8.03069	7.48605	7.37739	6.97748	7.39882
Rin2	7.54269	7.47098	7.20661	7.92582	7.24285	7.90402	7.4529	7.40934	7.30669	7.30744	7.1581	7.84601	7.61705	7.67991	7.75479	7.40984	7.7223	7.35706	7.68771	8.05484	7.5508	7.68812	7.08892	7.45095	7.42492	7.24529	7.88571	7.26811	7.46895
Rnase4	9.03469	9.17383	9.02926	8.99197	8.78387	8.90958	8.87634	9.03843	9.02309	8.87238	9.02298	8.8484	9.05743	8.82719	8.8376	9.0868	9.20335	9.17921	9.08982	8.95019	8.43853	8.9407	8.71887	8.78167	9.11171	9.16011	8.79445	9.08578	8.83071
Rnaset2a	7.73439	7.80423	7.81689	7.76224	7.71006	6.92661	6.92297	7.71673	7.50306	7.59731	7.64097	7.10095	7.47506	7.75126	7.65309	6.82634	7.90994	6.79206	7.26372	7.48856	8.21946	7.59189	8.2568	7.09852	7.76638	7.34437	7.49509	8.05148	7.47016
Rnaset2b	8.49827	8.5468	8.47698	8.45101	8.61719	8.00099	8.18557	8.48542	8.45013	8.51941	8.3472	8.4076	8.33657	8.45807	8.29607	8.7352	8.40764	8.11354	7.73466	8.4727	8.6941	8.35301	8.25899	8.98466	8.16354	7.88799	8.8919	8.44801	8.52618
Rnf13	7.44946	7.55988	7.63559	7.68883	7.54794	7.68221	7.04234	7.63361	7.20583	7.26744	7.48835	7.39933	7.70417	7.438	7.7522	7.50046	7.86485	7.72816	6.96693	7.36107	7.18583	7.19682	8.14136	7.22103	8.06048	7.09254	8.1566	7.168	7.3514
Rock1	7.25759	7.86274	8.32965	8.05883	7.50017	6.92453	7.20028	7.67598	8.08459	7.77611	7.34299	7.84957	8.01268	7.95259	8.78631	6.99914	7.77624	7.82975	8.10399	7.14826	8.61193	7.58734	7.9309	7.55268	7.74421	7.81251	8.11918	7.93753	7.68664
Rogdi	7.63137	7.43529	7.56361	7.20073	7.48703	7.38123	7.36183	7.64125	7.40925	7.61357	7.63275	7.3663	7.36177	7.47826	6.97039	7.40064	7.17617	7.5686	7.45975	7.50262	7.38038	7.40902	7.05684	7.62821	7.46337	8.10068	7.20532	7.4889	7.25848
Rpl10	7.9484	7.75249	8.09696	7.88924	7.91356	7.96794	8.19915	7.98332	7.73852	8.1439	7.93835	7.79309	7.85569	7.62622	7.96706	8.14648	7.9006	7.63241	8.49184	8.02502	7.81986	7.76522	7.99415	8.32287	7.81386	7.79039	6.93329	7.93434	8.32261
Rpl10-ps3	8.65345	8.78255	8.52515	8.65339	8.88248	8.88119	9.05432	8.79616	8.98192	8.74683	8.71683	8.86011	8.94293	9.02914	8.92116	8.73589	8.84795	8.55827	7.97665	8.89836	9.10237	9.16607	8.81784	8.74425	8.63926	9.02629	9.39449	8.76631	8.92513
Rpl10a	8.16878	8.03917	7.88114	7.95384	8.40921	8.36227	8.57434	8.08211	8.32434	8.08606	7.96398	8.28182	8.497	8.45883	8.31784	8.0654	8.0441	7.75931	8.07382	8.2107	8.64601	8.64418	8.79746	8.4016	7.99293	7.2348	8.29801	8.57381	8.43186
Rpl11	7.21095	7.05666	7.06897	7.05228	7.31216	7.18589	7.45532	7.00066	6.92938	7.29261	7.00513	7.17692	7.32222	7.2195	7.39721	7.86123	7.11747	6.32804	6.40533	6.95989	6.9612	7.62137	7.64638	7.1283	7.4912	5.88224	8.61252	7.30999	7.18167
Rpl13	8.43263	8.30129	8.61911	8.60981	8.59081	8.69839	8.84378	8.16906	8.50353	8.46624	8.28519	8.41812	8.88926	8.43841	8.63775	8.18551	8.36234	8.53772	8.38494	8.32966	8.77404	8.80451	8.88877	8.46608	8.34852	8.18485	8.65631	8.73566	8.71759
Rpl13a	8.25532	8.2474	8.252	7.96689	8.51232	8.50596	8.63209	8.25035	8.28637	8.335	8.08541	8.45066	8.55074	8.53763	8.46445	7.86613	8.30897	8.06906	7.68193	8.48011	8.73005	8.60239	8.75732	8.53794	8.20216	7.72162	8.52221	8.5258	8.97139
Rpl14	7.28035	7.37438	7.56857	7.29832	7.34962	7.30276	7.88338	7.21439	7.28792	7.43753	7.32231	7.3928	7.51315	7.61164	7.53134	6.60692	7.19643	6.83897	7.25172	7.4959	7.06504	7.28736	7.75882	7.51554	7.46948	7.60466	7.96531	7.92055	7.9672
Rpl17	7.85711	7.77195	7.80292	7.70856	8.21935	8.16235	8.22952	7.67161	7.94616	8.02717	7.41148	7.92389	8.07219	7.98386	7.92801	7.53649	8.11559	7.73435	7.92982	7.67028	8.22388	8.08373	7.94044	7.54567	7.81548	7.65665	8.30017	7.99647	8.25271
Rpl18	7.47348	7.575	7.43221	7.55527	7.78237	7.7229	7.94303	7.63287	7.44351	7.60513	7.66676	7.79824	7.89378	7.76681	7.83816	7.34794	7.38114	7.63077	7.36968	7.64032	7.7944	7.8481	7.72414	7.68202	7.62561	7.54257	8.08384	7.80084	7.98284
Rpl18a	9.31428	9.35411	9.34626	9.2164	9.74915	9.66564	9.93708	9.45256	9.62423	9.38335	9.39079	9.53381	9.80207	9.70894	9.72805	9.37447	9.45937	9.4654	9.05414	9.44916	9.72252	9.78791	9.87038	9.37385	9.4215	9.2101	9.85069	9.84786	9.77228
Rpl19	8.53972	8.54645	8.52238	8.38794	8.81031	8.8652	9.0411	8.51396	8.66531	8.49935	8.43791	8.62765	8.89339	8.80064	8.77248	8.39631	8.43438	8.58495	8.41486	8.4601	8.66605	8.93054	9.01958	8.41689	8.44546	8.65863	9.09932	8.81683	8.91828
Rpl21	8.15926	8.24724	8.34807	8.09795	8.57994	8.50581	8.82821	8.39663	8.36839	8.31251	8.21711	8.50668	8.5273	8.63146	8.65729	7.92539	8.31999	8.44087	7.96629	8.22773	8.5258	8.50961	8.60834	8.41351	8.18683	8.67749	8.82262	8.66444	8.66933
Rpl23	7.64407	7.52414	7.59012	7.34503	7.76951	7.93377	8.17186	7.52858	7.57326	7.70746	7.6012	7.85707	8.06709	7.83905	7.98207	7.66256	8.27169	7.19903	7.2706	7.79575	7.92926	8.15008	7.83698	7.17434	7.14713	7.20795	8.05994	8.31003	8.37666
Rpl23a	8.23054	8.1994	8.03761	7.91151	8.31405	8.43598	8.51769	7.96836	7.94822	8.22051	7.85732	8.1157	8.28828	8.27776	8.25415	8.09496	7.6871	7.87977	7.81482	8.16731	8.34101	8.54236	8.56657	7.89055	8.00783	8.06145	8.51248	8.46613	8.37295
Rpl24	7.36166	7.41133	7.26208	7.06777	7.63799	7.56153	7.68153	7.29623	6.93858	7.32189	7.01963	7.4949	7.49144	7.63769	7.33666	7.02532	7.33673	7.48686	7.43405	7.48061	7.40441	7.61522	7.73032	7.23538	7.38564	6.95332	7.34207	7.42864	7.29426
Rpl26	8.18893	8.0633	8.20542	8.09821	8.52955	8.40026	8.67876	8.14166	8.01742	8.27413	8.04629	8.23508	8.55339	8.42086	8.41657	8.0823	8.30037	8.11419	7.63313	8.16197	8.54812	8.57178	8.49142	8.17303	8.23347	8.35562	8.6417	8.55844	8.11965
Rpl29	7.55478	7.50317	7.62822	7.29372	7.88721	7.77149	8.07641	7.53526	7.49808	7.59747	7.57365	7.58307	7.79548	7.77887	7.79966	7.69123	7.4366	7.46989	7.42894	8.0032	7.8952	7.90688	7.81182	7.1669	7.59895	7.37797	7.89367	7.71572	7.82113
Rpl3	8.95773	8.90983	9.06058	8.87216	9.09251	9.11868	9.24322	8.87557	8.89088	8.9897	8.93913	8.91443	8.90215	9.03235	8.81927	8.72615	9.02374	8.71646	8.92376	8.66703	9.16623	9.10428	9.05768	8.88056	8.87318	8.89713	9.24085	9.15709	9.20949
Rpl30	7.5429	7.51198	7.70348	7.4747	7.68985	7.7967	7.93316	7.62122	7.83666	7.64661	7.46439	7.69178	7.67286	7.7395	7.70076	7.39863	7.4096	7.62553	6.46381	7.69755	8.00971	8.13393	7.44292	8.01488	7.6431	7.09301	8.13489	8.53676	7.75377
Rpl32	7.67196	7.61034	7.65181	7.31707	8.06176	8.05312	8.20595	7.60836	7.52616	7.68653	7.57359	7.93777	7.84654	7.98813	7.9799	7.46476	7.68822	7.44617	7.31691	7.37004	8.01351	7.74473	8.4659	7.77944	7.47454	7.44727	8.32276	8.06323	8.34025
Rpl34	7.73624	7.77523	7.6892	7.59574	8.11019	7.95629	8.14869	7.71385	7.95859	7.84891	7.74743	7.85088	7.99414	7.86543	7.78838	7.60189	7.67836	7.18812	7.65592	7.82709	7.99713	8.19765	8.38221	7.59623	7.56508	7.55622	8.34423	8.1138	8.22332
Rpl35a	7.91343	7.95436	7.97787	7.86183	8.19652	8.10123	8.38495	7.91799	8.10076	8.08755	7.84594	8.06065	8.02567	8.16755	8.14921	7.68792	8.00753	7.77401	7.45772	7.9772	8.4572	8.29779	8.53893	7.81796	7.95759	7.78856	8.41956	7.92267	8.59118
Rpl37a	8.02683	7.91816	7.74407	7.73559	7.96801	7.85184	8.23227	7.97631	8.40245	7.81718	7.88447	8.22872	8.40566	8.17379	8.08634	7.63436	8.44259	7.23297	8.09005	8.13453	8.5401	8.14405	8.27408	8.10557	7.08526	7.99347	8.20117	7.9836	8.55979
Rpl39	7.59542	7.73475	7.63212	7.42933	7.94885	8.03543	8.16246	7.65373	7.47028	7.7739	7.45515	7.84399	7.66254	7.95039	7.85723	7.33311	7.46414	7.56602	7.30308	7.63163	7.65053	8.27824	8.17857	7.5874	7.58727	7.63744	8.14375	8.33511	7.76227
Rpl4	8.32829	8.4266	8.52543	8.32108	8.68685	8.69795	8.78962	8.46553	8.35726	8.60612	8.43347	8.33959	8.46794	8.567	8.32252	8.40832	8.42548	8.20075	8.20458	8.24302	8.43405	8.76838	8.49628	8.56848	8.33838	8.55317	8.95861	8.76191	8.48481
Rpl41	8.37108	8.43936	8.45589	8.34368	8.91689	8.88116	9.15964	8.48953	8.61862	8.43505	8.41829	8.8121	9.0857	8.99885	9.03322	8.15262	8.56792	8.40331	8.33874	8.66149	8.92662	9.09378	9.08819	8.61691	8.51191	8.14881	9.19276	9.12251	8.93624
Rpl6	8.40144	8.38612	8.55564	8.2001	8.62706	8.64561	8.8297	8.41353	8.16483	8.48166	8.3626	8.53999	8.31163	8.54848	8.46876	8.22959	8.50928	8.39509	8.32958	8.42711	8.32832	8.67408	8.59326	8.34986	8.46614	7.86404	8.82663	8.86297	8.61873
Rpl7	8.28201	8.3245	8.44262	8.25451	8.3575	8.38313	8.50204	8.13737	7.9117	8.17267	8.11468	8.19281	8.06446	8.1843	8.1281	8.30824	7.67247	7.77506	7.79474	8.05452	8.32758	8.33435	8.4445	8.84368	8.20611	8.04225	8.43176	8.41171	8.57528
Rpl7a	7.79797	7.92272	7.65671	7.77488	7.96175	8.00154	8.16112	7.88706	7.7215	7.89138	7.58577	7.76089	7.56764	7.87412	7.898	7.96489	7.53254	7.61381	7.50486	7.8019	7.88246	8.00671	8.07339	7.52461	7.87173	7.62192	8.00088	7.89159	8.3409
Rpl8	7.8482	7.99968	7.81236	7.90667	8.23527	8.06095	8.21429	7.89747	8.01806	7.92225	7.96927	7.92189	8.19578	8.03571	7.94592	7.9911	8.29323	7.92464	7.74191	7.97169	7.71995	8.10022	8.20101	7.88099	8.01003	7.72001	8.21923	8.09618	8.11464
Rpl9	8.18568	8.30824	8.31831	8.19042	8.4253	8.41913	8.69774	8.17886	8.17725	8.25824	8.20591	8.22043	8.34678	8.43666	8.49579	8.25027	8.27556	8.0674	7.81235	8.43682	8.29086	8.65909	8.54186	8.03799	7.85504	8.16537	8.76199	8.92239	8.46344
Rplp0	8.72287	8.7819	8.77637	8.66173	9.05086	9.04518	9.23926	8.68348	8.67856	8.77122	8.59582	8.64756	8.69201	8.87621	8.89741	8.81212	8.69711	8.54947	8.74545	8.56537	8.80887	9.19279	9.12654	8.70983	8.55657	8.60109	9.22041	8.85703	8.86975
Rplp1	8.96651	9.03267	9.05312	8.84074	9.30084	9.27666	9.49328	9.09893	9.31942	9.19007	8.99138	9.17618	9.28925	9.36406	9.2661	8.84069	9.21707	8.97499	8.66696	9.04326	9.40127	9.32756	9.50776	9.01501	8.96357	9.1305	9.48812	9.51628	9.38889
Rplp2	7.87758	7.78039	7.69692	7.71106	8.07144	8.00985	8.16566	7.83234	7.71305	7.88424	7.62677	7.89358	7.92346	8.11611	7.90424	7.49489	7.8806	7.85604	7.4627	8.23928	7.93059	8.20496	8.22113	7.48054	7.63783	7.97534	8.27965	7.76023	7.90245
Rpn1	7.5339	7.20315	7.42564	6.98296	7.57135	7.35383	7.45563	7.08517	7.19341	7.44547	7.26137	7.01756	6.58609	7.39157	6.56394	6.7854	7.00389	6.92417	6.76383	7.35786	6.51693	6.72237	7.11146	7.6322	7.11798	7.7297	7.91689	7.8665	7.41714
Rpn2	7.84467	8.00761	7.90954	8.18671	7.95432	7.74437	7.8719	7.92764	8.21594	7.92102	7.84742	7.85839	7.68832	7.96215	7.72964	7.8213	7.70462	7.88923	7.60552	8.14845	8.12415	7.72394	8.24933	7.47259	7.65316	7.78945	7.98815	8.16417	8.42426
Rps10	7.98617	7.76686	8.01576	7.86732	8.27363	8.19429	8.36165	7.98185	7.98414	8.10845	7.85742	8.03587	8.10503	8.27486	8.15176	7.85951	7.90833	7.97209	7.60868	7.83913	8.08216	8.29624	8.20047	7.8512	7.92509	7.95422	8.42538	8.52054	8.45769
Rps11	8.29271	8.34797	8.47167	8.1364	8.48246	8.58411	8.67044	8.35676	8.23503	8.42011	8.26266	8.3809	8.55695	8.56642	8.51308	8.46132	8.15997	8.42527	8.27433	8.4856	8.16091	8.40774	8.77488	8.23079	8.04012	8.49471	8.88243	8.53891	8.52219
Rps12	7.4862	7.33206	7.58358	7.43519	7.74987	7.78662	7.75757	7.66945	7.5281	7.60046	7.30423	7.56842	7.79336	7.757	7.51876	7.51661	7.2587	6.81946	7.36461	7.63631	8.11277	7.79794	8.01156	6.90524	7.76062	7.43344	7.8467	8.12261	7.69292
Rps12-ps3	7.30194	7.27844	7.47046	7.17656	7.68627	7.65308	7.96872	7.30023	7.56202	7.47251	7.29683	7.65306	7.72634	7.70592	7.87293	7.989	3.87197	7.9442	7.77493	7.52234	8.1572	3.87197	8.70753	8.08619	7.74926	7.81348	8.86194	8.63945	8.59414
Rps13	7.85623	7.76658	8.07542	7.71415	8.24394	8.21052	8.22611	7.90706	8.28341	7.80862	7.86622	8.02544	8.33599	8.11847	8.18903	7.98976	8.12634	7.4714	8.17512	7.96069	8.28653	8.4119	8.23853	8.07037	7.8564	7.71316	8.02361	7.88854	8.37304
Rps14	8.46816	8.47112	8.42502	8.35873	8.74648	8.78563	8.85876	8.45434	8.60091	8.57729	8.29462	8.69309	8.70932	8.76012	8.60418	8.23817	8.4473	8.25604	8.34084	8.6391	8.67102	9.02083	8.7544	8.26045	8.4177	8.44689	8.92036	8.87195	8.93554
Rps15	7.86161	7.97669	7.9966	7.94084	8.17065	8.32613	8.63902	8.06978	8.17427	7.95605	7.9408	8.19944	8.53168	8.4276	8.42994	7.84594	7.96082	7.82838	8.12843	7.66335	8.4064	8.11126	8.56478	8.11619	8.1481	8.22801	8.5188	8.66904	8.27553
Rps15a	7.71815	7.57941	7.61031	7.42	8.00386	8.13101	8.1167	7.6166	7.53225	7.88528	7.60228	7.53401	7.74346	7.97406	7.39203	7.7144	7.79486	7.66195	7.61042	7.33164	7.7711	8.47449	7.74394	7.4073	7.14486	6.99483	8.79283	7.94128	7.75154
Rps16	7.89548	7.91733	7.78262	7.82101	8.34537	8.2033	8.44904	7.92459	7.43502	7.85298	7.76912	7.84503	8.15522	8.24719	8.35188	7.06477	7.97867	7.7849	7.20967	7.97342	8.36689	8.23969	8.79489	8.01124	7.70574	7.74959	7.86338	8.80106	8.45158
Rps17	7.77857	7.77304	7.88875	7.69992	7.80716	7.88578	8.09441	7.78994	7.74671	7.68972	7.75683	7.9094	8.00062	7.85146	7.79698	7.64775	7.9591	7.55648	7.63988	7.77488	7.77962	7.84881	8.13262	7.5351	7.66069	7.95484	8.08699	8.00231	8.05897
Rps18	7.82394	7.93555	7.91925	7.76119	8.13648	8.13523	8.36236	7.87494	8.1892	7.85962	7.78307	8.09419	8.22965	8.26364	8.28141	7.79487	8.0009	7.79205	7.90399	7.86222	8.25207	8.17954	8.36322	7.65394	7.52461	8.00439	8.49175	8.29596	8.48689
Rps19	7.77332	7.79639	7.74266	7.71406	8.21126	8.27616	8.45002	7.67194	7.7699	7.79406	7.86888	7.94591	8.00227	8.20001	8.01854	7.60479	7.93606	7.48321	7.75246	8.11646	8.04926	8.13871	8.06274	7.77145	7.71076	7.80978	8.42941	8.21325	8.20799
Rps2	7.91312	7.42979	7.60244	7.62705	7.67307	6.60504	6.87725	7.42801	7.74745	7.61619	7.67881	7.93833	8.03218	8.06142	7.96951	7.2808	6.55164	7.20456	6.83181	6.84292	8.00575	7.85532	8.01022	7.7553	7.69113	7.84608	8.34559	8.02778	8.33745
Rps20	7.4739	6.98318	7.23722	7.35616	7.6557	7.71541	7.9564	7.43947	7.34862	7.39051	7.21173	7.68246	7.71553	7.84961	7.80238	6.93771	7.47874	6.75582	6.6779	7.23037	7.81791	7.66554	8.24229	7.72889	7.80631	7.27107	7.88395	7.7306	8.06995
Rps21	7.14774	7.36315	7.44513	7.16477	7.53729	7.52252	7.76617	7.33262	7.48213	7.44128	7.22215	7.57065	7.56703	7.58979	7.52168	7.39054	7.42679	7.20155	7.29186	7.00533	7.89845	7.62386	7.56582	6.85204	7.46595	7.50406	7.43226	7.90456	7.66607
Rps23-ps1	7.55555	7.57561	7.44587	7.45277	7.93469	7.73327	7.95755	7.54647	7.38001	7.6865	7.50978	7.58066	7.59548	7.53501	7.55231	7.11948	7.86743	7.02986	7.26493	7.29408	8.01387	7.84054	8.30778	6.80052	7.43285	7.57063	8.07695	7.95481	7.865
Rps24	8.31529	8.27953	8.29058	8.08247	8.61808	8.5549	8.78902	8.19041	8.33162	8.36463	8.19749	8.49197	8.67734	8.66526	8.5066	7.88225	8.3777	7.96806	8.08177	8.27919	8.7798	8.36742	8.966	8.41537	8.28896	8.18923	8.7486	8.81698	8.77019
Rps25	8.208	8.19115	8.13703	8.01695	8.40332	8.36271	8.55578	8.06108	8.21582	8.24308	8.07944	8.23669	8.39131	8.34405	8.2813	8.07941	8.32819	7.93312	8.12043	8.23987	8.38245	8.52495	8.14729	8.06846	7.86049	7.89481	8.77406	8.5433	8.58238
Rps27	8.1276	8.0453	7.95095	8.03635	8.08742	7.95924	8.60158	8.12324	7.94824	8.367	7.00387	8.14283	8.29298	8.52343	7.70299	8.18255	8.14577	8.39212	7.87949	8.05713	5.41876	8.25561	8.39365	8.19109	8.28427	8.12006	8.51307	8.51781	8.50079
Rps27a	7.90187	8.01213	8.0973	7.77528	8.20878	8.35265	8.43009	7.94268	7.88783	8.23001	7.99251	8.06668	8.15481	8.30474	8.29125	7.95313	7.62423	7.96717	8.0669	7.70847	8.36809	8.10929	8.66448	8.13486	8.2378	8.05325	7.99947	8.01298	8.6386
Rps28	7.8602	7.83114	7.83978	7.71286	8.11147	8.25009	8.41121	7.72232	7.82671	7.81493	7.7056	8.00403	8.09434	8.16494	8.10774	7.75603	7.61981	7.77183	7.59679	7.66282	8.25848	8.10803	8.17419	7.55913	7.7489	7.79474	8.47545	8.43678	8.53056
Rps29	8.63488	8.64343	8.64808	8.37813	8.90957	8.88187	9.0089	8.58568	8.55103	8.73426	8.45613	8.73501	8.79397	8.93551	8.68753	8.31225	8.73115	8.58767	8.4958	8.49672	8.60829	8.88083	9.18289	8.60129	8.51579	8.52366	9.16156	8.88309	8.89739
Rps3	8.62673	8.59846	8.66173	8.7626	8.86562	8.72937	8.95941	8.50039	8.57093	8.65009	8.62512	8.5237	8.62831	8.63399	8.66058	9.14264	8.8306	8.44413	8.46602	8.19274	8.42761	8.84968	8.77245	8.10408	8.43458	8.77202	9.16684	8.99901	8.72817
Rps3a1	8.4481	8.38403	8.53846	8.47802	8.76878	8.6543	8.8515	8.4774	8.34062	8.61148	8.36263	8.35668	8.41644	8.65318	8.61283	8.56183	8.47362	8.3418	8.44306	8.39647	8.66873	8.74888	8.62985	8.61525	8.06441	8.39586	8.85167	8.40275	8.82998
Rps4x	9.16084	9.16206	9.16877	9.03853	9.45624	9.49036	9.56119	9.1313	9.06012	9.1721	9.04016	9.04968	9.2388	9.31418	9.22332	9.02599	9.27703	9.21017	8.84409	9.06717	9.17941	9.41958	9.73081	8.84479	9.02743	8.96536	9.59025	9.44759	9.42015
Rps5	8.10969	8.19068	8.13875	7.99992	8.5167	8.52811	8.75057	8.07373	8.28532	8.21358	8.02934	8.05812	8.28925	8.32932	8.28628	8.14545	8.04927	7.91527	8.07565	8.2932	8.23155	8.59446	8.64134	8.17929	7.81714	7.83181	8.78867	8.5327	8.45028
Rps6	7.95214	8.19648	7.9303	7.9183	8.22344	8.30431	8.19419	8.08378	8.3076	8.03254	7.60604	8.16583	8.14385	8.13021	7.91255	7.77582	7.92346	8.40477	7.88488	7.89277	7.80465	8.38057	8.75226	7.80862	8.07992	8.14951	8.67989	8.26826	7.22275
Rps6ka1	7.82101	7.72709	7.90659	7.70285	8.05325	7.82588	7.4777	7.97396	8.51785	7.70566	8.03584	7.92402	7.80347	7.76038	7.68044	8.25422	8.55836	7.64547	8.94344	7.38836	7.12954	7.50663	6.76198	8.11283	8.21426	7.74608	7.68684	7.97633	8.1306
Rps8	7.93879	7.94414	8.09817	7.8435	8.35739	8.33767	8.4469	7.67107	7.86301	7.95683	7.97317	7.92429	8.12789	8.41704	8.26758	7.87664	7.9788	7.8708	7.83509	7.58349	8.45194	8.75707	7.82777	8.34869	8.02292	8.15872	8.06887	8.07725	8.23157
Rps9	8.4777	8.52256	8.50723	8.40197	8.7139	8.74004	8.8628	8.59559	8.49494	8.6517	8.45216	8.465	8.66737	8.68929	8.58748	8.54452	8.68932	8.51204	8.11574	8.27228	8.67285	8.70781	8.64448	8.82273	8.44851	8.25797	8.91579	8.69888	8.93816
Rpsa	8.17205	8.26147	8.24851	8.04271	8.51294	8.5417	8.94906	8.21146	8.54018	8.32436	8.40143	8.61512	8.99942	8.75739	8.91012	8.22099	8.02929	8.45072	7.99348	8.17181	8.81255	8.69511	9.04202	8.59234	8.10983	8.38111	8.79912	8.99058	8.69978
Rptor	7.38639	7.45243	7.25962	7.4511	7.36005	6.97134	7.2822	7.28136	7.55125	7.18457	7.57709	7.39905	7.76495	7.42837	7.73014	7.20246	6.94728	7.25658	7.4148	7.10708	7.4515	7.40327	7.31293	7.66794	7.73525	7.59522	7.65763	7.08883	7.8338
Rrbp1	7.83689	8.04825	7.63291	8.08687	7.89002	7.97496	8.19953	8.4285	8.57029	7.97966	8.23375	8.29873	8.39877	8.56861	8.11391	8.09609	7.82246	8.56144	7.73065	7.92015	8.15437	8.31221	8.16816	8.3761	7.51544	8.52925	8.79519	8.45365	7.67574
Rsrp1	8.22911	8.35555	8.534	8.23816	7.9618	8.22974	7.72055	8.05301	7.82595	7.92411	8.04592	8.04632	7.86351	7.77764	7.71411	7.77188	8.23011	8.31394	7.36221	8.19984	7.96824	7.98096	7.9829	8.59806	8.42958	7.93234	7.97715	8.11244	7.62521
Safb2	7.05844	7.32511	6.79105	7.15614	7.00809	7.07774	7.35061	7.45516	7.73236	7.09936	7.51703	7.40322	7.81723	7.3083	7.60944	7.38555	6.72498	7.10968	7.07088	7.60563	7.7413	7.59619	7.19925	6.71138	7.32648	7.1427	7.75495	7.43139	7.59498
Sall1	7.94529	8.14492	7.98529	7.94487	7.75858	7.75797	7.96463	8.12655	8.29517	8.06169	8.18177	8.14327	8.07957	8.22414	8.052	7.89932	8.36501	8.1845	7.89883	8.13187	7.78552	7.9517	7.87836	8.28979	8.04914	8.66565	7.97951	7.87913	7.663
Saraf	7.72836	7.6194	7.65607	8.05311	7.50383	7.68379	7.6768	7.94645	7.56452	7.77513	7.74597	7.4748	7.50146	7.4793	7.66541	7.65028	8.33405	7.98869	7.01	7.23332	7.51733	7.85934	7.85934	7.65897	7.90914	7.67395	7.69194	7.30332	7.7131
Sat1	9.22771	9.2174	9.1525	9.30339	9.10065	9.25802	9.27277	9.23669	9.15604	9.54823	9.17374	9.24943	8.95752	9.02438	8.93211	9.52535	9.25042	9.11296	9.52274	9.26813	9.02836	9.02858	9.13066	9.02766	9.3551	9.32293	8.77462	8.88267	9.39303
Scamp2	8.65653	8.61889	8.61	8.74533	8.4484	8.34789	8.32124	8.56756	8.50506	8.57115	8.62275	8.54599	8.26477	8.38927	8.34027	8.73401	8.43064	8.53676	8.62871	8.75985	8.46452	8.41762	8.2429	8.31983	8.77291	8.9176	8.09011	8.41913	8.31683
Scoc	7.7775	7.90376	7.73987	7.73068	7.1762	7.42578	7.17194	7.41216	7.04674	7.58229	6.79412	7.15324	6.94758	6.85799	7.03163	7.61567	7.34144	7.3555	7.80922	7.53404	6.63681	6.99127	6.86515	8.00294	7.69517	7.52925	6.27164	7.49935	7.28727
Sdcbp	8.08137	7.94194	8.16172	7.82559	8.11836	8.15259	7.84484	7.7151	7.52442	7.84677	7.69816	7.57762	7.52709	7.5824	7.77736	8.22536	7.75585	7.90243	7.28049	8.0628	7.60361	8.0171	7.54127	7.67828	7.98238	7.63525	8.204	8.1748	7.48669
Sdf4	7.00695	7.2838	7.28202	7.06962	7.70124	7.5614	7.55363	7.28143	7.32687	7.28351	7.22474	7.42849	7.62453	7.6429	7.54433	6.66927	7.61819	7.14888	7.17005	6.79767	7.48791	7.77612	7.64163	7.44034	6.71984	7.43246	8.10231	7.76787	7.65521
Sec14l1	7.16286	7.26956	6.94098	7.33918	7.06243	7.14642	7.18105	7.46534	7.64043	7.29826	7.42542	7.16035	7.51932	7.25788	7.16788	7.20594	7.25689	7.37422	7.10853	7.60379	7.37529	7.25754	6.72039	7.54532	7.31697	7.71115	7.24437	6.83568	7.21211
Selenop	10.6085	10.4	10.6194	10.3247	10.4598	10.5716	10.3385	10.2073	9.98426	10.4391	10.0907	9.88334	9.85046	9.76065	10.0645	10.402	10.5166	10.4155	10.5694	9.9458	10.0373	9.92251	10.3834	10.2198	10.3553	10.3566	10.0021	10.15	10.0865
Selplg	10.8618	10.9247	10.8679	10.8553	10.8507	10.6849	10.7375	10.9377	10.8308	10.927	10.8903	10.6873	10.6915	10.821	10.5327	10.9151	11.0563	10.9545	10.6204	11.0656	10.5459	10.5656	10.8453	11.0417	11.0385	10.7914	10.3088	10.7565	10.7887
Serf2	7.54952	7.42109	7.27494	7.32748	7.46168	7.45208	7.71122	7.36962	7.43065	7.50236	7.3589	7.57244	7.67181	7.67822	7.62047	7.6542	7.04992	7.50055	6.62171	7.82975	8.18257	8.05073	7.4477	7.32104	7.59856	7.13743	7.44448	7.52243	7.54789
Serinc3	8.52457	8.82227	8.814	8.53315	8.41755	8.32998	8.55485	8.70979	8.82204	8.70721	8.53745	8.636	8.58467	8.56728	8.56297	8.46817	8.54667	8.44406	8.67716	8.89646	8.53936	8.37381	8.36245	8.7624	8.55919	8.96637	8.70902	8.55049	8.6599
Serpine2	8.42553	8.54777	8.33686	8.29631	8.65946	8.79649	8.84303	8.20067	7.46337	8.29918	8.25725	8.17764	8.20974	8.48766	8.24525	8.12451	8.49769	7.90809	7.81806	7.84712	8.23255	9.02689	8.9758	8.29417	8.24787	8.01563	8.90684	8.66116	8.3401
Sf3b1	8.17742	8.19215	8.32969	7.8495	7.8168	7.68189	7.55889	7.82139	7.85922	8.08084	7.65937	7.73773	7.48915	7.75809	7.85114	7.69563	7.61364	7.80683	7.48634	7.83624	7.98839	7.61836	7.89751	8.56625	8.0556	7.6047	7.99864	7.66535	8.17221
Sft2d1	8.07966	8.09431	8.1568	8.0826	7.95321	8.06208	7.88778	7.98169	7.90234	7.90694	7.73811	7.48988	7.82734	7.78993	7.92007	7.86927	8.41666	8.11577	7.4148	7.82044	7.3926	8.1888	7.70098	8.83142	7.62072	8.53633	7.61777	7.78645	7.6359
Sgip1	7.66485	7.85669	7.57473	7.35015	7.36068	7.38607	7.92288	7.85476	7.93876	7.67772	7.78704	7.73727	7.91129	7.93728	7.81074	8.25892	7.57046	7.25727	7.81322	7.76364	7.3804	7.54548	8.07547	7.68166	7.8536	7.82247	8.10823	7.32368	7.59834
Sgk1	9.65121	9.52749	9.41556	9.683	9.33973	9.30844	9.24418	9.4452	9.08802	9.67142	9.27928	9.15605	8.86402	8.91233	8.94511	9.73818	9.31391	9.32603	9.57401	9.40151	8.79704	9.2366	9.23401	9.51064	9.15344	9.30746	9.28797	9.19896	9.1492
Sgpl1	7.16688	7.69164	8.0525	7.74979	7.01231	7.29119	6.40296	7.27972	6.6862	6.47408	7.28542	7.62259	7.52193	7.68506	7.45417	7.37434	7.99525	7.55787	5.53763	8.40594	8.81691	7.40202	8.58836	7.11437	5.91088	7.90151	7.93456	5.148	6.39704
Sh3bgrl3	7.69238	7.78628	7.68162	7.66278	7.91349	7.76114	8.08693	7.97162	7.77881	7.66453	7.74733	7.65532	7.84786	7.71668	7.74007	7.94454	7.79601	7.9828	7.64023	7.67533	7.49019	8.05235	7.96809	7.68165	7.87674	7.45204	7.78324	7.80001	7.78318
Sh3glb1	7.52851	7.58501	7.34418	7.41816	7.56982	7.27557	7.11408	7.48697	7.55835	7.52157	7.32324	7.14321	7.52775	7.21677	7.34295	7.70725	7.9536	7.84421	6.63942	7.39138	7.61059	7.51446	7.28454	6.75034	7.91879	6.75111	7.20227	7.1731	7.81799
Siglech	9.79108	9.69997	9.70422	9.67772	9.79564	9.66951	9.74793	9.73835	9.67381	9.70026	9.67838	9.6167	9.72382	9.59104	9.51416	9.66299	9.67711	9.8177	9.55119	9.69404	9.66909	9.57525	9.67967	9.76406	9.87768	9.72044	9.89237	9.66589	9.38693
Sipa1	7.98271	7.76245	7.7756	7.88185	7.65601	6.79436	6.92674	8.09351	7.94398	7.6068	7.92702	8.03618	8.04291	8.02474	7.75699	7.45299	6.88086	7.50309	7.7931	7.37328	8.34709	7.70658	7.22853	7.76957	8.01229	7.79188	8.65104	7.97866	7.97543
Sirpa	9.4077	9.28426	9.28376	9.52429	9.13845	9.24015	9.27092	9.34406	9.35384	9.37155	9.36884	9.38042	9.35592	9.38311	9.26652	9.39601	9.3468	9.26586	9.41615	9.27006	9.28216	9.322	9.26206	9.38022	9.44138	9.34029	9.55581	9.28818	9.07524
Sirt5	7.67629	8.10573	8.06332	7.9667	7.71613	7.62754	7.92354	7.82597	8.16583	7.84651	7.70188	8.10777	8.18011	7.92823	8.34733	7.51893	7.98663	7.99135	7.79099	7.93759	8.46202	7.606	8.12012	7.9553	8.1745	7.85444	7.96039	7.95718	7.9219
Sla	7.36046	7.68299	7.7061	7.55987	7.53507	7.57721	7.45279	7.60171	7.76419	7.50189	7.59105	7.48874	7.45213	7.31528	7.21154	7.60673	7.66666	7.8116	7.26011	7.42654	7.24366	7.10322	7.58856	7.8843	7.53347	7.83203	7.19069	7.45619	7.67718
Slc11a1	7.76675	7.95284	7.44967	7.66998	7.68215	7.53515	7.74294	7.65799	7.39462	7.76113	7.55571	7.13859	7.48606	7.42509	7.53948	7.6488	7.50665	7.78548	7.88108	7.6012	8.11422	7.96641	7.26929	6.54189	7.62167	7.27422	7.6839	7.55759	7.72188
Slc15a3	6.83585	7.44814	6.51462	7.29828	7.41112	6.99155	7.57698	7.30997	7.6969	6.90365	7.3972	7.82205	7.81856	7.72779	7.83181	7.1352	7.15019	6.80271	7.21782	7.01838	7.81488	7.7814	7.60031	7.60135	7.22714	7.21652	7.78451	7.65423	7.20754
Slc25a3	7.78156	7.91507	7.67295	7.94975	7.78921	7.78666	7.9483	7.79213	7.70077	7.7355	7.73993	7.60712	7.56393	7.65392	7.69948	7.77318	7.61189	7.71643	7.66381	7.95213	7.5898	7.84026	8.04225	7.77095	7.63978	7.95266	7.75847	7.60528	7.66364
Slc25a5	8.57168	8.3631	8.47456	8.50849	8.35867	8.50444	8.35643	8.38868	8.09991	8.38841	8.27578	8.24636	8.09088	8.07025	8.07611	8.74493	8.66964	8.41317	8.58948	8.27722	8.06034	8.24649	8.22033	8.44454	8.21025	8.21256	7.84254	8.19482	8.3292
Slc29a3	8.15984	8.09729	7.96819	8.2388	8.08634	7.7884	7.80315	8.2995	8.05851	8.28771	8.08202	8.09172	8.01821	8.15957	8.37219	8.11228	8.44264	8.43895	8.0819	8.33469	7.7584	7.91401	7.94712	8.13428	8.00342	8.20406	8.22163	8.1573	7.66
Slc2a5	8.67512	8.50932	8.42191	8.75199	8.3182	8.22882	7.93079	8.31027	7.82658	8.51439	8.3108	7.76401	7.77965	7.69027	7.94717	8.19265	8.82802	8.05131	8.18965	8.58097	8.04	8.38786	7.56029	8.50419	8.37363	8.28096	7.86517	8.24863	7.67734
Slc38a6	8.51965	8.91382	8.61668	8.62521	8.28884	8.4599	8.62247	8.77802	8.92425	8.43624	8.66174	8.76771	9.2046	8.90905	9.049	8.42555	8.66774	8.93962	8.72253	8.79416	9.23383	8.51617	8.77426	8.92322	8.53689	8.64057	8.3095	8.47084	9.10381
Slc3a2	7.89585	7.82752	8.1252	8.14327	8.16128	8.04747	8.00276	7.97505	7.7438	8.12283	8.14065	7.97939	7.8741	7.76072	7.68014	8.34648	7.9089	7.79377	7.75272	8.10345	7.82949	7.73053	7.92209	8.17746	8.18231	7.87912	7.89681	8.10085	7.89073
Slc7a8	7.98478	7.87803	7.96098	7.66204	7.58573	7.32732	7.4646	7.66526	7.82878	7.60304	7.8412	7.58694	7.76132	7.43856	7.60732	7.84904	8.13655	7.54741	8.14715	7.93816	7.3252	7.726	7.32982	7.64006	7.55294	7.66739	7.57764	7.78465	7.29415
Slco2b1	9.19761	9.28302	9.33765	9.33369	9.167	9.09928	9.06357	9.25291	9.16949	9.12579	9.29147	9.19909	9.10054	9.15895	9.13752	9.302	9.34992	9.3589	9.44245	9.46263	8.95712	8.8869	9.08182	9.30676	9.15839	9.32009	9.20443	9.01663	8.87506
Smap2	7.32199	7.53939	7.23244	7.43768	7.29962	7.09988	7.49187	7.57389	7.82834	7.40047	7.59557	7.73484	7.77853	7.63054	7.6647	7.34463	7.49259	7.77825	7.58575	7.84745	7.70346	7.65012	7.43833	6.88457	7.53313	7.64904	7.40769	7.24843	7.55769
Snf8	8.47787	8.56921	8.38209	8.47882	8.55232	8.24853	8.37034	8.60842	9.01677	8.66264	8.3695	8.65889	8.44971	8.5199	8.37711	8.29292	8.41309	8.62434	8.55281	8.88772	8.84434	8.15395	8.50591	8.68736	8.47846	8.56681	7.98751	8.57514	8.65564
Snhg11	7.46538	7.87363	7.58557	7.51379	7.07333	6.88031	7.13308	7.45609	8.14446	7.43284	7.76903	8.16243	8.08692	7.70205	7.97668	7.1891	7.8901	7.8785	7.64064	8.00082	7.6854	7.4539	7.57819	7.78931	7.85052	7.55112	7.34747	7.87106	6.91245
Snx17	7.32339	7.53093	7.34559	7.46344	7.22423	7.13934	7.31823	7.36575	7.38659	7.45303	7.36393	7.3056	6.93154	7.12737	7.16946	7.35714	7.41601	7.53108	7.23281	6.90107	7.59662	7.2937	7.04915	7.2132	7.32028	7.17683	7.6383	7.51252	6.91315
Snx5	8.20013	8.20396	8.33569	8.20105	8.18913	8.04815	8.03189	8.01324	8.10673	8.28625	7.85451	8.0225	7.9274	7.87594	8.2203	8.15174	8.55226	8.39924	8.17042	7.7636	8.35562	7.76708	8.40144	8.62324	7.75863	8.16043	7.5154	7.87064	7.92602
Socs3	8.25609	7.98131	8.25052	8.35871	7.91483	8.04241	8.04571	8.25013	7.80851	8.27073	8.12147	7.69177	7.70468	7.4842	7.72166	8.81885	8.41788	7.85417	8.64637	8.51317	7.33831	7.66244	7.65582	7.98659	7.69314	8.44185	7.78361	7.62331	7.47371
Sod1	7.38872	7.29896	7.31689	7.23882	7.4404	7.52983	7.60922	7.52261	7.42748	7.42065	7.23534	7.47599	7.48822	7.48798	7.3074	7.44976	7.71387	7.47501	7.44219	7.45041	7.76656	6.99358	7.40138	7.24196	7.29447	6.97849	7.65057	7.36565	7.55205
Soga1	7.75568	8.27361	7.78929	8.32747	7.78974	7.61004	8.05443	8.12968	8.11941	7.5661	8.87447	8.45881	8.80293	8.65072	8.31058	7.77051	7.94364	8.19396	8.30668	7.93747	8.1514	8.16002	8.24811	8.24736	8.85377	7.89245	8.22996	8.18624	8.22386
Son	8.50203	8.77711	8.49607	8.52923	8.28695	8.12321	8.35024	8.62726	8.68008	8.44786	8.55831	8.99903	8.62011	8.54209	8.38579	8.11517	7.91865	8.75943	8.80457	8.85278	8.95416	8.44349	8.308	7.97628	8.85547	8.86476	8.01763	8.4306	9.09603
Sparc	10.0432	9.94127	9.92413	10.005	10.0763	10.0232	10.0457	10.0144	10.1326	9.9399	10.1409	10.037	10.0733	10.0218	9.90188	9.98604	10.348	9.89262	10.0852	10.0261	9.85827	10.1683	9.84776	10.1622	10.0611	10.1657	9.85278	10.0826	9.76247
Sqstm1	7.62339	7.65849	7.94879	7.93539	7.8411	7.87502	8.13305	8.15989	7.92221	7.82948	7.96085	8.03414	8.28795	8.08509	8.13074	8.15154	7.43234	7.84104	8.19315	8.79257	7.88803	7.69017	8.38661	7.94907	7.95023	7.72392	7.4828	7.71814	8.26426
Srgap2	8.67312	8.80952	8.67074	8.72907	8.45064	8.47978	8.6131	8.60671	8.98773	8.62515	8.88454	8.87585	8.84987	8.79205	8.84645	8.58159	8.53305	8.79225	8.17219	8.6176	9.05131	8.70606	8.90467	8.66027	9.20424	9.49627	8.66404	8.51789	8.26661
Srrm2	7.49978	7.66355	7.88261	7.84936	7.79669	7.15718	7.11912	7.70036	8.34356	7.53764	8.39969	8.50148	8.74042	8.74994	8.5601	7.14291	8.2995	8.02469	8.26914	8.02071	7.67126	7.62156	7.98299	7.97967	8.06526	7.87148	7.78015	8.70776	8.09764
Srsf11	7.26195	7.3083	6.99282	6.95298	6.98599	6.54064	6.89928	7.23943	7.56488	7.02624	7.57374	7.75387	7.78344	7.60289	7.80101	6.79811	6.92951	7.13596	7.41613	7.35441	7.80747	7.00721	7.3892	7.3761	7.65909	6.77635	6.96194	7.71218	7.67798
Srsf2	7.31995	7.46119	7.16733	7.45049	7.12428	7.34055	7.41133	7.36675	7.57462	7.47825	7.2853	7.58686	7.25905	7.29401	6.72403	6.85721	7.34455	7.51857	7.77013	6.57514	6.63721	6.98126	7.92053	7.33014	7.6579	7.58104	7.59715	7.23616	7.51408
Srsf3	7.74674	7.77676	7.92069	7.44196	7.80068	7.44971	7.46321	7.96834	7.74822	7.85025	7.50604	7.54685	7.29197	7.33142	7.22658	7.59297	7.41552	7.55485	7.75356	7.79479	8.01603	7.5387	7.53104	7.97185	7.36145	7.62373	7.57066	7.48036	7.25932
Srsf5	8.46643	8.2056	8.12791	8.2007	8.05809	8.14801	7.87362	8.16766	8.07191	8.37864	8.19261	8.1606	8.00709	7.85925	7.91587	8.46117	8.15359	7.75754	8.4622	8.22878	8.06114	7.68414	7.75776	8.35059	8.03926	8.46211	7.80735	7.98036	8.50575
Ssh2	8.31685	8.48689	8.39485	8.35591	8.15458	8.19984	8.37429	8.33051	8.48166	8.48175	8.50763	8.65697	8.65569	8.44455	8.80494	8.48784	8.50136	8.41252	8.66831	8.42355	8.79579	8.37542	8.52902	8.52699	8.32231	8.3246	7.91931	8.4842	8.43257
Ssr4	7.41156	7.29619	7.48293	7.30029	7.76853	7.63457	7.88789	7.49413	7.41331	7.39212	7.32906	7.42436	7.29014	7.49288	7.58626	7.41992	7.46738	7.42493	7.06294	7.32508	7.64564	7.90565	7.52721	7.21948	7.35364	7.57944	7.71816	7.54119	7.53327
St13	6.82246	7.54794	7.11947	7.36938	7.16415	7.34469	7.00534	7.17176	7.88596	7.34344	7.07133	6.98231	7.5702	7.49417	7.53451	7.16554	7.47001	7.79094	7.10419	7.58141	7.64627	7.31992	7.14137	7.29653	6.81036	6.93187	7.96928	6.91671	6.98756
St3gal6	7.86538	7.6406	8.00302	7.75648	7.47803	7.80502	7.41886	7.7457	7.35034	7.48389	7.41018	7.2337	7.37105	7.32232	7.3926	7.82443	7.50964	7.32944	8.08473	8.12155	7.1266	7.7692	7.47235	7.50906	7.5853	7.55954	7.31732	7.4381	7.07808
Stab1	8.60277	8.78634	8.29254	8.69783	8.54672	8.10425	8.40277	8.86342	9.40662	8.53653	9.15461	9.17197	9.19728	9.14959	8.82533	7.89907	9.12203	9.04036	8.71581	8.84354	9.18714	8.73445	8.17752	9.20251	9.48528	9.43048	8.01238	8.78594	8.31949
Stard3	7.5252	7.29125	7.2742	7.30814	7.36579	7.45496	7.339	7.27105	7.17717	7.2198	7.42348	7.25357	7.12832	7.07806	7.19927	7.63915	7.44282	7.48895	7.00246	7.37055	7.30106	7.16327	7.01171	7.15168	7.51124	7.54463	7.21344	7.34269	6.83832
Stard9	7.45455	7.36947	7.50476	7.74167	7.43617	7.54426	7.39002	7.5563	7.702	7.66642	7.60303	7.2614	7.63362	7.65757	7.47883	7.33109	8.08065	7.96956	6.39852	7.0392	8.51157	7.70491	8.03836	7.21833	7.44272	6.86304	7.30476	8.02643	7.53761
Sting1	7.72819	8.0932	7.76907	7.91883	7.94254	7.35752	7.9834	8.16773	8.06333	8.12827	8.18753	7.87863	7.42836	7.58971	7.58203	7.7177	7.88867	7.88226	7.62772	8.02356	7.9617	7.80172	7.29448	8.03501	8.164	7.86623	7.80119	8.2275	7.672
Surf4	7.52	7.56763	7.2932	7.32755	7.60579	7.44776	7.21958	7.38577	7.29048	7.67826	7.54262	7.47643	7.33657	7.3809	7.18622	7.48795	7.77548	7.36011	7.51584	7.56749	7.28473	7.07501	6.70117	7.23353	7.73383	7.40516	7.4164	7.52726	7.75756
Susd3	7.57378	7.61038	7.80153	7.70892	7.32563	7.50602	7.39332	7.62049	7.60945	7.57994	7.55663	7.46418	7.40783	7.21116	7.33479	8.01335	7.78227	7.49868	7.91042	7.37103	7.17515	7.22948	7.30636	7.54189	6.90352	7.56373	8.00749	7.40046	7.48664
Syngr1	7.7916	7.6786	7.75809	7.94748	7.92759	7.93743	8.34059	7.63962	7.58889	7.70505	7.70882	7.63853	8.11161	8.09334	7.99619	7.87656	7.80482	7.79114	7.30479	7.71246	7.78318	8.35001	8.06884	7.52395	7.37285	7.56372	8.15822	8.49517	8.20014
Syngr2	7.93441	7.74669	7.62279	7.60226	7.86474	7.67537	7.86051	7.89318	7.75146	7.8337	7.87444	7.84914	7.68163	7.77731	7.54937	7.80276	7.75238	7.79446	8.10329	7.61058	7.33283	8.09436	7.67699	7.71001	7.74298	7.73141	7.5162	8.03105	7.84989
Tacc1	7.25454	7.09551	7.20687	7.41512	6.83395	7.23724	7.37733	7.03778	7.62164	6.93588	7.79926	7.32647	8.01118	7.58082	7.18686	7.22932	8.36805	6.55054	7.47753	7.60189	6.91649	6.93583	7.45598	7.39219	7.82184	7.12878	7.12668	6.8394	7.74789
Tagap	8.40709	7.9751	8.01291	8.11607	7.73324	7.72749	7.8269	8.49332	8.32711	8.31139	8.27167	7.85674	8.41485	7.82498	7.84429	8.38537	8.27647	8.05196	8.31786	8.49295	7.71967	8.04367	7.82847	8.02206	8.26552	8.13593	7.86506	7.55858	8.10339
Tanc2	8.25261	8.33196	8.26303	8.27423	8.24132	7.84528	8.16746	8.3001	8.59531	8.2723	8.53595	8.83213	8.44621	8.34306	8.8185	8.33955	8.8696	7.64467	7.26242	8.25691	8.29612	8.27871	8.92631	9.14399	8.86194	8.96747	7.57697	8.54344	8.1834
Tapbp	7.71996	7.62236	7.24972	7.51686	7.49197	7.34255	7.65605	7.5714	7.56753	7.57364	7.51559	7.63246	7.50785	7.55758	7.72757	7.46086	7.04744	7.67535	8.53326	7.6258	7.28714	7.59791	7.76526	7.09151	7.60725	7.37874	7.42641	7.43485	7.77111
Tbk1	7.18372	7.40647	7.57916	7.43435	7.10347	7.21166	7.19791	7.23487	8.18709	7.11808	7.69346	7.85111	8.19252	7.82209	7.79217	7.07297	8.25539	7.67748	7.59164	7.58974	8.16463	7.40823	7.46325	7.58404	7.11501	7.10621	7.58267	7.60821	7.2548
Tbxas1	7.97292	8.0788	7.90507	7.92507	8.0652	8.06554	7.86395	7.81183	7.65005	7.76761	7.77144	7.75475	7.59922	7.71362	7.78697	7.66067	7.8015	7.42067	7.59586	7.86406	7.82477	8.0781	8.31572	7.9719	8.3464	7.59756	7.71043	7.76565	7.92995
Tcf25	7.46213	7.44383	7.54501	7.48649	7.40428	7.45752	7.45986	7.53154	7.58546	7.38663	7.67435	7.39797	7.52619	7.53219	7.34009	7.64368	7.73013	8.82102	7.72055	7.35596	6.78425	7.42078	7.08852	7.38077	7.14092	7.53582	7.11116	7.40564	7.61209
Tcirg1	8.35901	8.60204	8.67844	8.48816	8.42526	8.41142	8.51638	8.68736	9.02183	8.61469	8.85061	8.76298	8.75548	8.88227	8.78105	8.549	8.60818	8.78207	8.23414	8.74464	9.24656	8.82902	8.62997	8.55369	8.63365	9.17975	8.66168	8.09541	8.43342
Tcn2	8.06414	8.30851	7.98234	8.26825	8.17959	7.99106	8.22397	8.21681	8.05653	8.21702	8.07571	7.97075	8.08804	7.9061	7.97703	8.12931	8.03174	8.18248	8.39538	7.94994	8.15049	8.27089	7.94425	8.08295	8.09606	8.04522	8.03516	7.90707	8.20318
Tfe3	7.28222	7.06998	7.31389	7.50073	7.11148	7.01232	6.91987	7.18965	7.36938	7.20488	7.5239	7.3145	7.48704	7.45287	7.71079	7.43775	7.08952	7.36861	7.59074	7.7513	7.87105	7.1741	6.34434	7.44373	6.26694	7.51774	7.27488	7.73517	7.30005
Tgfbr1	8.18992	8.48291	8.33856	8.51612	8.12206	7.97431	8.19309	8.4701	8.5093	8.10815	8.26454	8.59011	8.37943	8.4181	8.63517	8.51439	8.27543	8.185	8.41054	8.17295	8.37728	8.17932	7.92579	8.49976	8.90221	8.40264	8.329	8.2732	8.39825
Tgfbr2	8.14551	7.95172	8.33394	8.36322	7.91034	7.47066	7.87146	7.84101	7.95541	8.05107	7.99219	8.20375	8.09918	8.32788	8.23941	8.27733	8.27955	7.50267	7.84835	7.22106	8.00364	8.33033	7.90218	7.81575	8.21327	8.06074	8.19292	8.71099	8.3475
Timp2	6.94486	6.77674	6.8712	7.0628	7.94602	7.08468	7.80919	7.0585	7.79598	7.2563	7.371	7.47921	7.90288	8.02991	7.53576	6.76317	7.10531	7.75172	7.12248	7.05475	7.50186	7.71952	6.90888	7.25069	7.21421	7.09148	8.55617	7.76207	7.7277
Tln1	7.57449	7.34102	7.53473	7.98509	7.66275	7.27863	7.55263	7.67874	8.02566	7.20938	7.81486	7.73185	7.48447	7.92767	7.61202	7.39991	7.43572	7.5488	7.13865	8.6424	7.89726	7.11721	7.10021	7.84335	6.89564	7.59173	9.22363	7.30224	7.64961
Tmbim6	8.70708	8.42268	8.47982	8.48775	8.48876	8.56512	8.40203	8.41296	8.47342	8.55475	8.43575	8.30169	8.32233	8.40947	8.35545	8.59081	8.52774	8.33243	8.61749	8.27864	8.28437	8.85869	8.30901	8.49422	8.47004	8.5719	8.32892	8.4448	8.25539
Tmed10	7.52794	7.61688	7.3141	7.35857	7.66781	7.663	7.48423	7.45173	7.19812	7.51951	7.48422	7.49222	7.05017	7.22429	7.4378	7.51987	7.3406	7.76868	7.44352	7.84998	7.36482	7.30441	7.59469	7.39374	7.5824	7.39419	6.84126	6.92646	7.73327
Tmem119	10.3943	10.4865	10.4453	10.5153	10.1231	10.2812	10.0313	10.4252	10.2544	10.3774	10.4205	10.2653	10.1759	10.2015	9.99534	10.5437	10.427	10.4831	10.483	10.516	10.1222	10.1377	10.1072	10.3733	10.5788	10.4012	9.7369	10.1559	10.0336
Tmem176b	8.33727	8.15089	8.40126	8.10074	8.23188	8.21492	8.25871	8.2224	7.70243	8.1022	8.19777	8.03956	7.99069	7.93546	7.9646	8.40067	8.0365	7.99585	8.49672	8.43422	7.98135	7.90889	8.23688	8.05509	7.95927	7.98915	8.0464	8.13353	8.05289
Tmem50a	7.93177	7.96358	8.10968	7.92376	7.81563	7.70062	7.67967	7.74525	7.75903	7.83422	7.56237	7.70887	7.75084	7.527	7.65002	7.90042	7.6622	7.82414	7.61187	7.97959	7.76077	7.69757	7.76544	7.56728	7.37901	8.09652	8.00443	7.83277	7.8028
Tmem59	7.94527	7.96443	8.02377	7.87727	7.95586	7.83844	7.78402	7.76061	7.24957	7.97977	7.68474	7.53288	7.32453	7.18422	7.39552	7.66508	7.6354	7.71199	7.94991	7.94143	7.26272	7.51746	7.63753	7.91895	7.98297	7.78508	8.01669	7.32696	7.44869
Tmem63a	7.70023	7.50124	7.76085	7.52851	7.40534	7.24945	7.07326	7.51822	7.20307	7.46572	7.45288	7.20408	7.31457	7.41887	7.32986	7.25385	7.10286	7.33904	7.9984	7.55893	7.19262	7.45391	6.76275	7.81665	7.81786	7.48621	7.20347	7.68286	7.0483
Tmem72	9.46393	9.63549	10.0265	9.6421	9.31376	9.12552	9.14264	9.45247	9.57484	9.4198	9.3144	9.6493	9.66094	9.55229	10.3437	8.95012	9.70171	9.64158	9.64256	9.57417	10.0808	9.37255	9.73124	9.70591	9.4143	9.31723	9.29702	9.5814	9.75262
Tmem86a	7.64498	7.31259	7.59102	7.8802	7.65261	7.50333	7.4488	7.64028	7.29405	7.58342	7.40489	7.32309	7.2492	7.29752	7.12199	7.7915	7.51102	7.7471	7.25053	7.64952	6.3566	7.26877	7.23125	7.58649	7.4834	7.72251	7.5265	7.67496	7.68463
Tmsb4x	9.87034	9.86584	9.74517	9.73173	9.85907	9.80288	9.80465	9.8096	9.64555	9.86758	9.68692	9.7936	9.76535	9.77394	9.68104	9.62328	10.0596	9.65825	9.63245	9.87046	9.60396	9.5089	10.0088	9.98097	9.90656	9.7462	9.85784	9.68148	9.78433
Tmx4	7.85949	7.31935	8.10023	7.60749	7.0743	6.61925	6.96978	7.5087	7.15793	7.24626	7.63062	6.60998	7.12661	6.9783	7.68915	7.82863	7.61912	7.56577	6.95335	7.54134	7.33467	7.39844	7.06365	7.82927	6.65358	7.64833	7.95084	6.42714	6.38349
Tnfrsf1b	7.27373	7.82067	7.4465	7.45215	7.26561	7.27172	7.43541	7.70701	7.67164	7.47503	7.58914	7.47145	7.49404	7.38928	7.9243	7.68963	7.37841	7.62731	8.19283	7.39099	7.56649	7.07086	7.0495	8.21829	7.36339	7.59351	7.31289	7.48308	7.238
Tpm3	8.53897	8.61995	8.69567	8.56212	8.47648	8.38195	8.28361	8.457	8.5387	8.68667	8.52454	8.63492	8.60145	8.51447	8.80521	8.7051	8.93767	8.46862	8.45071	8.3134	8.44891	8.78547	8.12316	9.09859	8.81973	8.59592	8.87231	7.67903	8.46829
Tpp1	7.49226	7.90403	7.80799	8.1272	7.98041	7.48574	7.98423	7.82269	7.73137	7.64941	7.89663	8.06923	8.35098	7.94808	7.75108	8.19825	7.81392	8.42581	7.68407	7.42229	7.38643	7.85906	7.85525	7.92783	8.40391	7.8	7.75309	7.72643	7.87822
Tpst2	7.79246	8.09595	8.11791	8.1667	7.49533	7.63738	7.47525	7.93788	7.71768	7.84735	7.86799	7.74112	7.869	7.62027	7.41198	7.57642	7.77929	8.18804	8.27352	7.47378	7.58864	8.03758	7.36447	7.75753	7.76253	7.75339	7.71474	7.97421	7.7638
Tpt1	8.87343	8.73261	8.85488	8.71176	8.75179	8.8638	8.9624	8.80859	8.84905	8.90042	8.66908	8.95668	8.84143	8.95376	8.89532	8.66663	8.95992	8.68025	8.68503	8.82818	8.77099	8.97051	9.09401	8.85465	8.68875	8.84907	8.87962	9.10968	8.74605
Tra2b	7.46837	7.43009	7.53108	7.51052	7.24261	7.03844	7.23436	7.21348	7.73808	7.40454	7.47316	8.0086	7.97684	7.87494	7.79938	7.43129	6.49605	7.85206	7.94235	7.88936	7.83965	7.69889	7.36394	7.69134	7.29398	7.56337	8.18778	6.86409	7.30071
Traf5	6.68888	7.1881	7.82622	7.22355	6.91475	6.69693	6.75272	6.69594	7.30792	7.17721	6.54324	7.31531	6.74266	6.90418	8.06681	6.24987	7.39133	7.55928	7.25708	6.84568	7.31927	6.73743	7.20155	7.22841	6.60191	6.83309	7.11815	7.10534	7.52643
Trem2	9.63833	9.71002	9.69877	9.67901	9.94065	9.95221	10.2312	9.71144	9.58019	9.71674	9.74246	9.68633	9.81288	9.87191	9.77935	9.68471	9.81998	9.86041	9.54428	9.70282	9.99237	9.94062	9.83901	9.6523	9.6983	9.59245	10.0029	9.83055	9.80727
Trf	9.20069	9.32117	9.1908	9.41137	9.14988	9.37304	9.44607	9.28093	9.12902	9.32345	9.19805	9.13055	9.19901	9.25397	9.15707	9.19341	9.16529	9.02592	9.27328	9.09762	9.12725	9.44801	9.62148	9.35538	9.21293	8.80198	9.19167	9.82388	9.17598
Trim24	6.26696	6.70254	6.90805	6.51035	6.54342	6.05043	6.79744	6.11444	7.17157	6.73991	6.66056	6.65158	7.12934	7.23877	7.68744	6.26367	7.14008	6.79158	6.755	7.2935	6.41169	6.62843	6.65631	6.90281	6.60774	6.49768	6.28872	7.22846	6.96227
Tsc22d3	8.0178	7.73956	7.83922	7.6795	7.43625	7.76133	7.2003	7.95314	7.80794	7.9332	7.87865	7.83199	7.74685	7.5732	7.7333	8.03632	8.06069	7.63218	8.14983	8.05532	7.31895	7.1734	7.53602	7.97849	7.68866	7.84287	7.82157	7.65479	7.44097
Tspan14	7.43744	7.4596	7.45618	7.46443	7.29936	7.34243	7.35532	7.48715	7.36691	7.54301	7.34884	7.40717	7.33478	7.27377	7.39936	7.79434	8.17217	7.40242	7.25089	7.35331	6.45669	7.27407	7.22691	7.12926	7.67979	7.53234	6.93882	7.73826	7.62811
Tuba1a	8.41742	8.10447	8.75715	8.31355	7.93362	8.00148	7.93265	8.44798	7.85629	8.16379	8.27059	7.82801	7.89727	7.748	7.6724	8.72376	8.48393	8.47408	8.21162	8.45623	7.2299	8.08218	7.76675	8.10279	8.20714	8.27015	7.87516	8.01283	7.35853
Tuba1b	8.75662	8.62579	8.83298	8.61773	8.75395	8.75929	8.81194	8.75981	8.46732	8.7093	8.62115	8.39211	8.44093	8.59032	8.46097	8.81986	8.55993	8.82117	8.92793	8.79777	8.2368	8.51661	8.08711	8.6353	8.80866	8.83648	8.35385	8.80371	8.75502
Tubb5	8.04625	8.05841	8.15976	8.12475	8.12653	8.06427	8.07682	7.93609	7.89665	7.82351	7.96929	7.80971	7.87165	7.95926	7.95219	8.19233	8.49914	7.94953	8.05338	8.18797	7.66702	7.84806	7.68721	7.94162	8.22805	7.74665	7.92357	8.0448	7.91413
Twf2	7.52861	7.393	7.3074	7.45522	7.42799	7.30819	7.41351	7.4225	7.3681	7.39689	7.34962	7.31072	7.07933	7.15014	7.24381	7.91149	7.93258	7.84164	7.26189	7.45532	7.29239	7.17914	6.63618	7.5839	7.56089	7.60754	7.05235	6.87493	6.62113
Txnip	8.46232	8.62521	8.50087	8.53586	8.06099	7.86348	8.48189	9.03289	8.72793	8.70335	8.91284	8.48566	8.52614	8.57575	8.44554	8.21307	9.00287	9.14721	8.75335	8.88614	7.73934	7.76217	8.35576	8.86774	8.69442	8.9822	8.64904	8.28029	8.07774
Tyrobp	9.68538	9.69063	9.67196	9.67376	10.1267	10.1696	10.5641	9.79302	9.90496	9.768	9.69293	9.94646	10.2139	10.1143	10.1631	9.90447	9.68978	9.75416	9.68987	9.77788	10.0125	10.4582	9.96022	9.56763	9.65741	9.72517	10.5622	10.3256	10.1484
Uba52	7.35166	7.31698	7.02303	7.02998	7.36871	7.59559	7.90523	6.7477	7.01135	7.28036	6.40897	7.83629	7.34048	7.48801	6.81939	6.93639	8.08023	5.35462	7.13062	7.31466	7.63147	7.78154	7.07613	5.50449	7.31681	7.51176	7.99486	8.24628	7.40895
Ubb	9.85897	9.50222	9.81632	9.56163	9.68073	9.67948	9.65896	9.75945	9.45725	9.77387	9.80087	9.38167	9.29549	9.41177	9.44059	10.1266	9.52024	9.61665	9.86409	9.74412	9.25417	9.40874	9.62165	9.68251	9.54668	9.76136	9.67456	9.26761	9.38498
Ubb-ps	8.90251	8.51889	8.93279	8.772	8.65098	8.78285	8.81082	8.90977	8.70811	8.79566	8.92123	8.45641	8.54551	8.47115	8.54764	9.15952	9.22888	9.4145	9.07725	8.38767	8.99002	8.64589	8.35055	8.6572	8.13652	8.61279	8.29787	8.75663	8.29596
Ubc	11.8967	11.7845	11.6629	12.0906	11.6596	11.9454	12.0581	12.1126	12.1743	12.1142	12.0623	11.8121	11.6566	11.6027	11.5055	12.5129	11.8521	12.0556	12.4368	12.2333	11.5867	11.9277	11.4142	12.0103	11.7697	11.9175	11.5946	11.4364	11.5144
Ube2d3	7.54651	7.35045	7.52687	7.76616	7.41264	6.97905	7.06192	7.15349	7.49962	7.73726	7.41101	7.63827	7.11064	7.75166	7.71578	6.96403	7.69215	7.2395	7.76863	7.40775	7.9374	7.32202	7.54315	7.45442	6.76393	7.3938	7.50303	7.29693	7.9305
Uchl5	8.0412	8.22178	7.83477	8.20349	8.17518	7.76203	8.09068	7.9154	8.34981	8.0573	8.12765	8.49954	8.19692	8.13629	8.19036	7.89846	8.19706	7.86299	8.34127	8.32143	7.99617	8.11351	8.4078	8.40328	7.69599	8.002	7.97162	8.3322	8.13847
Ucp2	8.52241	8.19155	8.59735	8.77689	8.89426	8.66598	8.6733	8.93091	8.68213	8.49332	8.80998	8.81581	9.00382	8.8265	8.91546	8.75661	8.92438	8.85505	9.02598	8.12984	8.08536	8.54058	8.38387	8.58834	8.56892	9.0865	8.88617	9.05229	9.19581
Unc93b1	9.55742	9.45864	9.42237	9.63714	9.49704	9.44019	9.3133	9.52933	9.42073	9.58885	9.4642	9.28179	9.27089	9.22472	9.10795	9.81231	9.64998	9.42415	9.59621	9.50722	9.46379	9.4312	8.9216	9.18323	9.74467	9.57926	9.10254	9.24906	9.13503
Usp2	7.26578	6.99829	7.26174	7.57045	7.53105	7.34654	7.06458	7.25701	6.95944	7.23556	7.17177	7.16302	7.12767	7.37688	7.28161	7.79333	8.39045	6.97194	7.23641	6.93553	7.63868	6.65128	7.15999	6.86333	7.79449	6.83197	7.582	6.83152	6.6897
Vamp3	7.38204	7.33196	7.36875	7.17789	7.27369	7.05887	7.09789	7.24541	7.27179	7.1327	7.36156	7.43501	7.58212	7.32263	7.12308	7.37946	7.48582	6.49636	7.60475	7.35823	7.51315	7.40251	7.15162	7.34058	5.76544	7.74599	7.31144	7.49943	7.83289
Vamp8	7.33729	7.14609	7.43653	7.26135	7.399	7.37394	7.30762	7.37016	7.29479	7.3257	7.21762	7.15392	7.24957	7.07228	7.14416	7.45514	7.43029	7.43489	6.90688	7.12323	7.6012	7.26097	7.16406	7.47288	7.56604	6.97353	6.65391	7.81117	6.96316
Vav1	7.79475	7.81199	7.81057	7.80372	7.63893	7.78867	7.86742	7.92998	8.11097	7.89292	7.97711	7.68824	7.51541	7.84228	7.63115	8.02071	7.75946	7.71647	7.91321	7.529	7.16528	7.83284	7.54341	7.56831	8.26629	8.10789	7.67136	8.08718	8.11577
Vcp	7.07527	7.2845	7.2849	7.37814	7.28705	7.33827	7.50818	7.36426	7.30893	7.10184	7.35797	7.38085	7.41889	7.31653	7.21698	7.39947	7.4434	7.28519	7.31237	7.80682	7.48142	7.06287	7.1099	7.25817	7.16429	7.38696	6.50832	7.4003	7.69491
Vsir	9.86899	9.94902	9.94122	9.91625	9.69204	9.78914	9.62744	9.67834	9.33832	9.89755	9.65363	9.39183	9.36549	9.52387	9.79881	9.92918	10.0765	10.2123	9.43591	9.522	9.10559	9.85782	9.34337	9.98119	9.5344	9.64038	9.9129	9.88789	9.2971
Wasf2	7.49162	8.07788	7.6539	7.72742	7.66926	7.36206	7.62285	8.0173	7.59736	7.76552	8.07733	8.19375	7.84613	8.0992	7.77791	8.4685	8.23175	7.44907	8.21673	7.37088	7.55265	7.87197	7.17646	7.63323	7.23526	8.26734	7.88687	7.80389	8.01623
Wdr1	7.70412	7.21824	7.70482	7.86087	7.72979	8.21425	7.45157	7.69449	7.56287	7.61007	7.83466	7.58278	7.68858	7.47963	7.59733	7.80324	7.75625	7.67636	7.80898	7.60251	7.67901	7.59617	7.57254	8.08422	7.68208	7.62783	6.88364	7.77143	7.72753
Wnk1	8.02096	8.03136	7.9363	8.19092	7.70999	7.62713	7.69671	7.83185	7.81026	7.97108	7.94021	7.83853	8.1001	8.02177	8.2076	8.03575	7.98748	8.49666	8.03545	7.55504	8.29501	7.01743	8.04833	7.75265	7.59265	8.89158	8.26471	7.20936	7.8237
Xbp1	7.73753	7.58768	7.34639	7.31312	7.43907	7.25706	7.28718	7.55089	7.11586	7.61855	7.35814	7.19757	7.17168	7.26844	7.19161	7.37096	7.3729	6.92783	6.79235	7.77222	7.36697	7.4466	7.7279	7.91032	7.41924	7.66032	7.06238	6.87156	7.37652
Ypel5	8.28712	8.10182	7.14377	8.13005	7.93033	7.75887	8.03344	8.07938	8.73155	7.57361	8.425	8.79334	8.73446	7.81592	8.3223	7.39509	8.0388	8.54925	8.37553	8.14154	8.12778	8.13079	8.11934	7.6944	7.72102	8.2791	8.41735	8.39251	8.3544
Ywhah	8.21317	8.03348	8.17806	7.93634	7.92892	7.85963	7.8747	7.93004	7.73275	8.10657	7.84853	7.89376	7.67695	7.84538	7.90685	8.06927	8.18048	7.84591	7.86532	8.27429	7.89946	7.53265	8.36767	7.89144	7.8945	8.26742	7.59036	7.71953	7.6358
Ywhaz	8.14408	8.01473	8.19311	7.86413	7.85554	7.8644	7.8189	7.93841	7.80677	8.05126	8.12528	7.93956	7.99624	8.25077	7.82675	8.29494	7.94531	8.17549	8.21688	8.04425	7.53237	7.89271	7.98661	8.13893	7.92349	7.99291	8.17686	7.64773	7.74209
Zeb2	7.42883	7.55773	7.42746	7.51302	7.6081	7.29293	7.32704	7.47885	7.10709	7.68597	7.61662	7.7419	7.45711	7.29495	7.53387	7.44878	8.08435	7.39505	8.05949	6.78851	7.72646	6.96313	7.57142	7.57023	7.65813	7.52027	7.04714	7.34464	7.42243
Zfhx3	7.57158	7.9055	7.92417	7.56811	7.49539	7.58959	7.06093	7.53621	8.0904	7.34018	7.826	7.84455	8.35487	7.77279	7.75627	8.08708	7.31803	8.04345	7.86119	7.58429	7.36653	6.57314	7.32738	7.73461	8.64507	8.72543	7.3022	7.24831	8.11072
Zfp280d	7.82227	8.31284	8.301	8.45145	7.93041	7.66749	7.82976	8.51803	9.18092	8.13545	8.75669	9.04802	9.1808	9.01132	8.7522	8.13164	8.45431	8.61913	8.21383	8.51633	8.52299	8.03108	8.50422	8.90352	8.54476	8.80319	8.47247	8.48447	8.23677
Zfp36	9.78132	9.54834	9.38529	9.7292	9.54121	9.6321	9.84014	9.89436	9.84416	9.96011	9.82025	9.93661	9.70388	9.79589	9.84483	9.8809	9.64447	9.57987	9.99653	10.0364	9.79753	9.62804	9.65584	9.97179	9.82665	9.60745	9.70272	9.61398	9.56507
Zfp369	7.30547	7.74626	8.15475	7.70438	7.2083	6.99481	7.26607	7.12041	7.78433	7.64629	7.24601	7.82287	7.85653	7.79038	8.63077	6.95616	7.91293	7.79649	7.8039	7.40456	8.00019	7.25589	7.54844	7.63268	7.32717	7.51388	7.82011	8.15402	7.5327
Zfp36l1	8.17823	8.21152	8.22779	8.29221	8.35266	8.19418	8.22408	8.54986	8.91593	8.43247	8.64273	8.69909	8.88543	8.66429	8.74681	8.42207	8.51086	8.40427	8.37098	8.36235	8.56919	8.31872	8.51908	8.44906	8.53778	8.63612	8.65311	8.51739	8.46517
Zfp36l2	7.0083	7.32304	6.93607	7.1518	6.9554	7.01647	7.02065	7.48351	7.73641	7.51746	7.53767	7.77533	7.75182	7.53765	7.38235	7.13874	7.38799	7.22678	7.74251	7.78089	7.40304	7.04658	7.28776	7.33626	7.69893	7.51169	6.91503	7.37794	6.93754
Zfp488	7.47855	7.80799	8.62978	8.00963	7.40831	7.15509	7.62361	7.55963	9.24308	7.62217	7.45745	8.20075	8.37987	7.87676	9.44376	7.23865	8.13932	8.51263	8.44784	8.28522	8.41574	7.68357	7.97025	7.98321	7.7948	7.15332	7.93202	8.07727	8.26948
Zfp706	7.38486	7.27592	7.58478	7.44563	7.28565	7.00659	7.06653	7.29596	6.18656	7.45734	7.2688	6.74784	6.92337	7.09034	6.69186	7.35821	6.97015	6.83735	6.64576	6.40815	8.25882	6.64409	8.11168	6.6624	7.06164	7.11967	6.16868	7.03693	8.31435
Zmiz1	7.40798	7.43753	7.39306	7.65846	7.24661	6.72251	7.1268	7.57304	8.04548	6.95422	7.72993	7.74445	7.53745	7.46552	7.89147	7.26912	7.47905	7.29425	7.3417	7.14997	7.47232	7.94241	7.01092	7.96139	7.23535	7.69511	7.49785	7.83511	7.28767
Zrsr1	7.31965	7.59636	7.73726	7.14409	6.98487	6.88474	7.29075	7.32597	8.56387	7.25729	6.9964	7.82339	8.05737	7.63098	8.23823	7.24384	7.42538	7.58446	7.68448	7.27807	7.26029	7.41055	7.99327	7.70532	7.01403	7.7348	7.94287	7.27931	7.77112

## Sheet: Fig2B
	baseMean	log2FoldChange	lfcSE	stat	pvalue	padj
Abca1	113.505	0.132006	0.131251	1.0047	0.315043	0.492561
Abca9	108.847	0.174256	0.111582	1.56197	0.118295	0.276811
Abhd12	444.568	0.148384	0.116448	1.27275	0.203106	0.3812
Abi3	184.652	0.00794533	0.108912	0.0713507	0.943119	0.969355
Acad9	227.719	0.390354	0.199617	2.03491	0.0418595	0.14953
Acox3	113.023	0.103569	0.115793	0.894549	0.371028	0.54834
Acp2	116.896	0.0876178	0.141751	0.616878	0.537315	0.693373
Actb	2031.87	0.288639	0.113755	2.53694	0.0111825	0.0670825
Actg1	668.158	-0.146815	0.0790129	-1.85902	0.0630247	0.187472
Adam15	143.035	0.224609	0.172082	1.31315	0.189133	0.368453
Adamts1	214.881	0.0627831	0.181144	0.349362	0.726818	0.823193
Adap2	193.799	0.0482401	0.107619	0.446661	0.65512	0.782133
Adgrg1	216.667	-0.0792542	0.105766	-0.751268	0.452491	0.620408
Adrb2	133.984	-0.315946	0.148528	-2.12335	0.0337242	0.129789
Aif1	213.698	-0.0257869	0.11526	-0.223615	0.823057	0.894256
Akap13	112.902	-0.232265	0.173443	-1.34102	0.179915	0.363464
Akap8l	109.545	0.212658	0.196977	1.08354	0.27857	0.458876
Akap9	100.598	-0.159341	0.17172	-0.918604	0.358303	0.535167
Akna	132.174	0.503541	0.129907	3.87679	0.000105845	0.0049792
Akr1a1	214.59	-0.2633	0.113902	-2.31154	0.0208032	0.0967141
Aldoa	202.288	-0.23881	0.13703	-1.74102	0.0816799	0.221529
Alox5ap	115.339	-0.0276268	0.132958	-0.207349	0.835737	0.90121
Ankrd11	107.155	0.210871	0.170652	1.24574	0.212858	0.390147
Ankrd17	101.508	0.334588	0.159499	2.12632	0.0334763	0.129789
Ankrd44	103.505	0.161683	0.136849	1.18551	0.235817	0.416986
Anxa3	231.884	-0.209847	0.171904	-1.21973	0.222568	0.400623
Ap3d1	109.593	0.283481	0.146916	1.92765	0.0538982	0.168162
Apoe	1562.67	0.0311897	0.196124	0.159597	0.873199	0.915636
Arf1	138.943	-0.239562	0.126328	-1.89509	0.0580809	0.177273
Arhgap45	364.393	-0.0337997	0.0987811	-0.344325	0.730602	0.82457
Arhgdia	207.341	-0.114111	0.0913751	-1.24961	0.211444	0.389568
Arhgdib	124.031	-0.15189	0.178694	-0.843292	0.399065	0.578266
Arid1a	127.109	0.414845	0.141797	2.92531	0.00344114	0.0311902
Arl6ip1	134.443	-0.332601	0.154954	-2.14549	0.0319133	0.127978
Arpc1b	312.883	-0.238085	0.119756	-1.98818	0.0467916	0.157662
Arpc2	128.623	0.00833204	0.13547	0.0615024	0.950959	0.973656
Arpc4	143.737	-0.245642	0.130471	-1.8807	0.060013	0.182377
Arsb	150.113	-0.0776193	0.121117	-0.640916	0.521577	0.680577
Asah1	121.383	-0.193411	0.202787	-0.965705	0.334192	0.50907
Atf3	464.145	0.0843823	0.142215	0.592858	0.553277	0.703181
Atf4	198.17	-0.112899	0.0975787	-1.1593	0.246333	0.425925
Atp5a1	126.972	-0.279502	0.150403	-1.8537	0.0637821	0.18813
Atp5b	160.909	0.153386	0.115667	1.32458	0.185312	0.363464
Atp6ap1	135.946	-0.385442	0.120599	-3.19299	0.00140807	0.0186503
Atp6v0b	251.333	-0.121686	0.0959013	-1.27077	0.203811	0.3812
Atp6v0c	427.074	-0.0932699	0.079393	-1.17546	0.239813	0.421353
Aup1	165.437	0.0432596	0.115281	0.373907	0.708474	0.814755
B2m	1012.53	-0.17977	0.147612	-1.21677	0.223692	0.401616
B4galt1	146.615	0.151623	0.110235	1.3751	0.169102	0.355417
Bcl2a1b	120.505	-0.15904	0.13579	-1.16968	0.242131	0.423489
Bhlhe41	224.083	0.21183	0.161479	1.34401	0.178944	0.363464
Bicd1	149.941	0.274875	0.172658	1.64234	0.10052	0.253453
Bin1	346.573	0.281351	0.149822	1.87868	0.0602887	0.182425
Bin2	198.914	-0.177433	0.113224	-1.56715	0.11708	0.275806
Blnk	153.359	-0.228384	0.114688	-1.9938	0.0461742	0.157662
Brd2	178.04	-0.160446	0.16909	-0.966914	0.333587	0.50907
Brms1l	125.659	-0.110183	0.170771	-0.652381	0.514156	0.675472
Bsg	177.638	-0.133765	0.133884	-0.997185	0.318675	0.496252
Btg1	145.727	0.27983	0.102499	2.73278	0.00628029	0.0479359
Btg2	832.523	-0.148169	0.0926242	-1.59971	0.109664	0.266381
C1qa	1636.48	-0.219994	0.0941579	-2.33602	0.0194902	0.0937132
C1qb	2938.81	-0.120139	0.0945351	-1.27087	0.203774	0.3812
C1qc	1049.94	0.558597	0.168458	3.33302	0.000859087	0.0140251
C3ar1	134.271	-0.143409	0.130821	-1.09533	0.273374	0.454759
Calm1	141.311	-0.441191	0.129024	-3.42567	0.000613289	0.0116359
Calm2	140.339	-0.264546	0.115486	-2.29015	0.0220125	0.100437
Calr	342.604	0.130048	0.128705	1.01031	0.312349	0.491635
Camk1	127.837	0.273865	0.171589	1.60145	0.109278	0.266365
Canx	197.997	0.032314	0.142085	0.227937	0.819695	0.893519
Capn3	120.38	-0.0240305	0.13254	-0.184486	0.853632	0.906013
Capza2	205.413	-0.395491	0.160775	-2.45638	0.0140345	0.0752079
Capzb	185.543	-0.277556	0.11391	-2.43495	0.014894	0.0774869
Ccdc82	129.788	0.359056	0.16247	2.22708	0.0259417	0.109048
Ccl12	118.686	-0.14708	0.155765	-0.94917	0.342534	0.519349
Ccl2	137.467	-0.407707	0.165431	-2.46141	0.0138392	0.0747315
Ccl3	426.162	-0.0433254	0.0866383	-0.499897	0.617147	0.758907
Ccl4	284.622	0.0164904	0.112954	0.146008	0.883915	0.922004
Ccl6	141.055	-0.168945	0.173848	-0.968782	0.332654	0.50907
Ccnd3	118.698	0.316659	0.119725	2.64709	0.00811876	0.0551325
Ccnl1	216.458	0.165534	0.157055	1.0535	0.292112	0.468632
Ccr5	164.065	0.0740734	0.211368	0.323608	0.746235	0.839514
Cct6a	182.146	0.184074	0.118446	1.55529	0.119876	0.279578
Cd14	182.275	-0.307077	0.12589	-2.43736	0.0147951	0.0774869
Cd164	170.049	-0.278145	0.132472	-2.09682	0.0360096	0.13375
Cd300a	113.415	-0.36976	0.137425	-2.68954	0.00715503	0.0502283
Cd300c2	221.79	-0.140528	0.124868	-1.12443	0.26083	0.44015
Cd33	213.883	-0.387781	0.135112	-2.86929	0.00411397	0.0352196
Cd34	146.403	-0.325015	0.10943	-2.96862	0.00299139	0.0287665
Cd37	212.708	-0.113128	0.135208	-0.835511	0.40343	0.578958
Cd53	225.508	-0.425107	0.0891891	-4.76428	1.89525e-06	0.000332617
Cd63	265.103	-0.159136	0.124507	-1.27774	0.20134	0.3812
Cd68	380.798	-0.234213	0.118573	-1.97306	0.0484892	0.161324
Cd81	1220.17	-0.335593	0.122901	-2.72697	0.00639191	0.0479359
Cd83	135.716	-0.265513	0.144341	-1.83664	0.0662636	0.190219
Cd84	133.806	-0.0835313	0.108604	-0.769353	0.441683	0.611562
Cd86	127.19	-0.190543	0.18231	-1.05585	0.291035	0.468632
Cd9	445.902	-0.403804	0.13229	-3.04773	0.0023058	0.025407
Cdc42	187.53	-0.381332	0.118034	-3.22896	0.0012424	0.0172466
Cebpa	113.935	0.155651	0.158956	0.985163	0.324544	0.499627
Celf2	108.793	0.11631	0.148074	0.784823	0.432557	0.603688
Cep85	152.221	0.160477	0.192503	0.83388	0.404348	0.578958
Cfh	152.486	-0.0411456	0.14554	-0.278526	0.780609	0.86165
Cfl1	281.994	-0.0779269	0.130285	-0.594831	0.551956	0.703181
Cflar	158.681	-0.12233	0.186304	-0.664985	0.50606	0.670291
Chchd2	137.946	-0.0183755	0.125278	-0.146628	0.883426	0.922004
Chd7	108.594	0.238852	0.19764	1.25593	0.209142	0.386363
Chd9	246.875	-0.103568	0.104738	-0.990109	0.322121	0.498801
Chek2	367.894	0.20254	0.187912	1.0984	0.272032	0.453602
Chka	146.36	0.496516	0.148453	3.3638	0.000768784	0.0131631
Churc1	150.279	0.0378357	0.140806	0.269997	0.787162	0.867485
Ckb	293.261	-0.514713	0.112455	-4.5766	4.72605e-06	0.000663537
Clasp2	103.665	5.29062e-05	0.1373	0.00111739	0.999108	0.999374
Clic1	200.108	-0.160714	0.138309	-1.16071	0.245762	0.425925
Clk1	167.74	0.303322	0.121975	2.49028	0.0127643	0.0700044
Clta	239.827	-0.108074	0.137177	-0.786887	0.431348	0.6032
Cltc	137.471	-0.129471	0.135776	-0.953634	0.340269	0.517032
Cmtm6	158.939	-0.478918	0.174449	-2.73344	0.00626767	0.0479359
Cmtm7	133.482	0.0769569	0.124865	0.615194	0.538426	0.693533
Cnbp	132.623	-0.427975	0.159476	-2.67855	0.0073941	0.0508888
Col27a1	132.124	0.538238	0.135885	3.96794	7.24981e-05	0.00428433
Comt	217.555	-0.0763393	0.125705	-0.607566	0.543475	0.698754
Coro1a	259.986	-0.235106	0.141606	-1.66039	0.0968355	0.248097
Coro1b	156.911	-0.336131	0.129669	-2.59323	0.00950801	0.0609232
Cox14	220.07	0.119988	0.128425	0.936999	0.348759	0.524259
Cox4i1	199.74	-0.348963	0.106466	-3.27759	0.00104697	0.0158374
Creg1	145.413	-0.290261	0.178901	-1.62058	0.105109	0.260729
Csf1r	2522.94	-0.0745037	0.0897924	-0.831083	0.405927	0.578958
Csf3r	344.102	-0.0369404	0.0913516	-0.404999	0.685479	0.799345
Csnk1e	103.298	0.208173	0.192768	1.08174	0.27937	0.458876
Cst3	16483.2	-0.227998	0.0823124	-2.7696	0.00561249	0.0456147
Cst7	315.683	-0.163345	0.192896	-0.844548	0.398363	0.578266
Ctc1	155.904	-0.38604	0.106993	-3.61028	0.000305866	0.00829032
Ctsa	578.223	-0.374709	0.119955	-3.12095	0.00180268	0.0222015
Ctsb	1627.83	-0.250644	0.152705	-1.63612	0.101814	0.253453
Ctsc	171.221	-0.317671	0.131225	-2.41735	0.0156342	0.0807
Ctsd	8559.16	-0.147323	0.134822	-1.09124	0.275168	0.455968
Ctsf	105.953	-0.355847	0.118055	-3.01256	0.00259054	0.0267435
Ctsh	378.27	-0.25016	0.109172	-2.28979	0.0220332	0.100437
Ctsl	413.555	-0.565194	0.152575	-3.69454	0.000220284	0.00674249
Ctss	2357.41	-0.23892	0.10717	-2.22768	0.0259017	0.109048
Ctsz	1388.07	-0.148144	0.117721	-1.25842	0.208241	0.386363
Cttnbp2nl	135.994	0.22845	0.164468	1.38964	0.164638	0.350231
Cul4a	147.298	0.402587	0.181472	2.27986	0.022616	0.101772
Cx3cr1	1878.22	-0.0947498	0.10804	-0.879042	0.379379	0.556552
Cyb561a3	132.253	-0.554119	0.125403	-4.41914	9.90953e-06	0.00115942
Cyb5r4	130.941	0.270808	0.19087	1.48249	0.138209	0.310615
Cyba	281.633	-0.0594096	0.0873584	-0.680769	0.496018	0.661245
Cyfip1	238.121	-0.380408	0.16438	-2.32469	0.0200888	0.0946465
Cyth4	401.335	-0.119688	0.121723	-0.987705	0.323297	0.498801
Daglb	150.627	-0.313268	0.162529	-1.932	0.0533596	0.168162
Dazap2	131.204	-0.0782652	0.169586	-0.456121	0.648303	0.779296
Ddost	136.647	-0.309667	0.14123	-2.1907	0.0284733	0.116211
Ddx3x	196.493	0.424593	0.12975	3.27819	0.00104474	0.0158374
Ddx5	614.468	-0.0675034	0.105273	-0.64091	0.521581	0.680577
Dennd4a	104.13	0.190844	0.129191	1.48142	0.138494	0.310615
Dhrs3	173.743	-0.337054	0.131969	-2.55074	0.0107495	0.0655528
Dnaja1	124.585	-0.351686	0.165997	-2.12065	0.0339511	0.129789
Dnajb1	450.352	-0.357872	0.135807	-2.64505	0.00816778	0.0551325
Dnajc7	104.448	-0.0133599	0.176521	-0.0741171	0.940917	0.96851
Dnm2	136.414	-0.0690679	0.152448	-0.461907	0.644148	0.77859
Dnmt3a	104.237	0.260639	0.170328	1.54301	0.122829	0.284573
Dock10	379.202	0.658065	0.183929	3.68299	0.000230512	0.00674249
Dock8	116.244	-0.0857075	0.145317	-0.595194	0.551714	0.703181
Dst	130.882	0.210138	0.171749	1.22985	0.218754	0.396504
Dusp1	1096.52	-0.0932131	0.109747	-0.852726	0.393811	0.573559
Dusp6	248.327	-0.266833	0.157603	-1.69133	0.0907738	0.236889
Edem2	103.085	-0.403709	0.136852	-2.95	0.00317769	0.0301452
Eef1a1	1644.06	-0.245597	0.113101	-2.17033	0.0299817	0.120961
Eef1b2	183.498	-0.159058	0.119783	-1.32675	0.18459	0.363464
Eef1g	102.127	-0.238275	0.145165	-1.64458	0.100057	0.253453
Eef2	463.506	-0.18262	0.122822	-1.48677	0.137077	0.310592
Efhd2	150.103	0.39373	0.110005	3.58085	0.000342478	0.00829032
Egr1	2174.63	0.146345	0.0892082	1.63923	0.101165	0.253453
Eif1	285.596	-0.0971467	0.147469	-0.658368	0.510302	0.672105
Eif4a1	182.852	-0.0450591	0.115304	-0.393821	0.693713	0.803608
Eif4a2	115.781	-0.0290696	0.152138	-0.190868	0.848629	0.906013
Eif4g2	134.248	-0.382848	0.202657	-1.9292	0.0537066	0.168162
Eif5	137.175	-0.0486952	0.108114	-0.448724	0.65363	0.781684
Eif5a	103.709	-0.294521	0.129547	-2.27192	0.0230914	0.10325
Elmo1	178.821	-0.116193	0.185354	-0.634915	0.525484	0.684397
Eno1	174.557	-0.12837	0.126028	-1.01799	0.308682	0.486954
Entpd1	348.742	-0.0209757	0.196102	-0.105601	0.915899	0.949339
Ep300	100.667	0.100604	0.203081	0.489603	0.624415	0.762329
Epb41l2	407.68	0.099265	0.0942585	1.05288	0.292394	0.468632
Ergic3	135.49	-0.196448	0.130671	-1.50356	0.132695	0.303427
Erp29	235.283	-0.258538	0.103193	-2.50531	0.0122344	0.0692625
F11r	337.976	-0.166932	0.0866236	-1.9287	0.0537682	0.168162
Fau	526.363	-0.123506	0.0830775	-1.48651	0.137144	0.310592
Fcer1g	644.126	-0.244005	0.0978017	-2.49406	0.012629	0.0698077
Fcgr1	147.472	-0.30367	0.151475	-2.00412	0.0450573	0.156585
Fcgr2b	149.966	-0.268769	0.103837	-2.58948	0.00961221	0.0609232
Fcgr3	508.522	-0.242984	0.0972043	-2.49878	0.0124622	0.0698077
Fcrls	1084.65	-0.207626	0.111076	-1.86894	0.0616312	0.184894
Fech	173.353	0.26255	0.184445	1.45245	0.146376	0.322027
Fermt3	285.265	-0.00404647	0.127716	-0.0323274	0.974211	0.985441
Fes	129.26	0.00431383	0.152411	0.0261169	0.979164	0.989026
Fgd2	266.538	-0.151512	0.0822785	-1.8416	0.0655339	0.190219
Fgd4	563.861	0.399827	0.183744	2.25007	0.0244445	0.106584
Fmnl3	106.491	0.182822	0.154416	1.18268	0.236935	0.417911
Fos	1418.23	-0.0199015	0.0955134	-0.210878	0.832982	0.901007
Fosb	247.59	0.0971933	0.196785	0.499698	0.617287	0.758907
Frmd4a	188.059	0.15991	0.10046	1.5917	0.111453	0.269785
Fscn1	103.497	-0.285549	0.142045	-2.00697	0.044753	0.156302
Fth1	1327.1	-0.159677	0.11305	-1.41175	0.158023	0.340252
Ftl1	1846.87	-0.126897	0.0897386	-1.41485	0.157112	0.340252
Fuca1	106.413	-0.126186	0.20433	-0.619376	0.535669	0.693373
Fus	102.953	0.460192	0.151051	3.05234	0.00227062	0.025407
Fyb	139.105	0.0414541	0.115918	0.355442	0.722259	0.820864
Gabarap	120.215	-0.287558	0.154861	-1.86019	0.0628585	0.187472
Gal3st4	101.058	-0.227241	0.169848	-1.33459	0.18201	0.363464
Gapdh	578.755	0.027158	0.158874	0.169149	0.865679	0.911105
Gcn1	179.208	0.537497	0.14202	3.78422	0.00015419	0.00597355
Gdi2	200.72	-0.157891	0.153121	-1.02814	0.303885	0.480466
Git2	200.654	0.140656	0.115601	1.215	0.224365	0.401796
Glipr1	214.828	0.364671	0.172865	2.19456	0.0281949	0.115747
Glmp	107.376	-0.0306737	0.167106	-0.187719	0.851097	0.906013
Glul	255.507	0.239595	0.108915	2.20094	0.0277403	0.115229
Gmip	122.686	-0.246062	0.156414	-1.5803	0.114039	0.271374
Gna15	108.477	-0.178899	0.158037	-1.13427	0.256683	0.436546
Gnai2	129.413	0.306792	0.151176	2.03179	0.0421752	0.14953
Gnas	119.325	0.034643	0.156471	0.222155	0.824193	0.894256
Gng10	101.511	-0.269448	0.146297	-1.83913	0.0658955	0.190219
Gng5	108.322	-0.00131235	0.140422	-0.00932922	0.992556	0.998244
Gns	240.331	0.347775	0.106121	3.277	0.00104915	0.0158374
Golm1	298.557	-0.2006	0.130336	-1.53831	0.123974	0.286282
Gpi1	114.829	0.163385	0.17584	0.927173	0.353837	0.529623
Gpr34	334.886	-0.165222	0.147983	-1.11835	0.263419	0.443453
Gpx1	166.275	-0.39099	0.100918	-3.87553	0.000106393	0.0049792
Gramd1a	112.71	0.211897	0.15809	1.34392	0.178974	0.363464
Grina	128.385	-0.0227031	0.127373	-0.178894	0.858021	0.907125
Grk2	149.6	0.117233	0.161688	0.722528	0.46997	0.635682
Grk4	134.244	0.530352	0.176671	3.04636	0.0023163	0.025407
Grn	1017.05	-0.0316385	0.0987325	-0.321493	0.747837	0.83997
Gsk3b	102.92	0.451883	0.147298	3.08128	0.00206111	0.0237197
Gtpbp4	153.994	0.0348347	0.164761	0.21491	0.829837	0.89899
Gusb	156.11	-0.369132	0.0972167	-3.79701	0.000146454	0.00597355
H2-D1	612.657	-0.0427686	0.154466	-0.279506	0.779856	0.86165
H2-DMa	118.65	-0.200761	0.142232	-1.41016	0.158494	0.340252
H2-K1	487.875	0.136933	0.1443	0.946683	0.343801	0.520146
H2-T23	130.995	-0.216024	0.1494	-1.44931	0.147252	0.322027
H3f3a	101.706	-0.166895	0.168315	-0.988923	0.322701	0.498801
H3f3b	793.282	0.0868532	0.0986071	0.887855	0.374619	0.551326
Hck	110.005	0.000916953	0.13272	0.00517531	0.995871	0.999374
Hcls1	104.928	-0.332912	0.127638	-2.60748	0.00912122	0.0592879
Herc2	121.209	-0.00932096	0.20129	-0.0409637	0.967325	0.982109
Herpud1	152.639	-0.352858	0.10883	-3.24227	0.00118581	0.0169886
Hexa	666.842	-0.231348	0.114516	-2.01858	0.0435306	0.152792
Hexb	3588.41	-0.408915	0.140567	-2.9046	0.00367723	0.0322512
Hexdc	104.347	-0.138718	0.164047	-0.834141	0.404202	0.578958
Hk2	102.629	-0.0790183	0.182309	-0.426717	0.669586	0.791329
Hnrnpa1	111.851	-0.0255279	0.1304	-0.195829	0.844744	0.906013
Hnrnpa2b1	156.534	0.080335	0.115075	0.699509	0.484234	0.651211
Hnrnpf	100.051	-0.339214	0.124752	-2.7175	0.00657764	0.0479359
Hnrnph1	128.36	0.086631	0.170553	0.510051	0.610016	0.753928
Hnrnpk	184.435	-0.317641	0.15888	-2.00022	0.045476	0.157262
Hnrnpu	100.909	0.277808	0.177271	1.58552	0.112847	0.269785
Hpgds	190.644	-0.175421	0.138141	-1.26974	0.204176	0.3812
Hps4	152.801	0.359273	0.142063	2.53271	0.0113183	0.0670825
Hsp90aa1	299.564	-0.162864	0.15762	-1.04667	0.29525	0.47213
Hsp90ab1	685.436	-0.184308	0.0953993	-1.9365	0.0528067	0.167969
Hsp90b1	366.9	0.00645501	0.108971	0.0591265	0.952851	0.973656
Hspa1a	434.16	-1.19281	0.190745	-6.26389	3.75492e-10	2.63596e-07
Hspa5	679.56	-0.40129	0.108791	-3.6914	0.000223026	0.00674249
Hspa8	1486.27	-0.336072	0.104277	-3.22654	0.00125296	0.0172466
Huwe1	101.604	0.306988	0.192161	1.60781	0.107877	0.26479
Hvcn1	102.717	-0.162959	0.143735	-1.1326	0.257384	0.436546
Id2	110.194	0.125837	0.149683	0.840779	0.400472	0.578459
Ier2	300.494	0.465301	0.193116	2.4387	0.0147403	0.0774869
Ier5	152.511	0.45204	0.152673	2.97966	0.0028857	0.0282165
Iffo1	124.9	0.0813125	0.139185	0.581331	0.561018	0.710892
Ifnar2	112.457	-0.298552	0.133161	-2.24276	0.0249122	0.10729
Ifngr1	256.366	-0.250042	0.136655	-1.82944	0.0673331	0.191368
Ifngr2	124.407	-0.224807	0.186371	-1.19951	0.230328	0.409343
Ighm	187.906	-0.347451	0.098679	-3.52122	0.00042956	0.00942347
Il10ra	257.535	-0.1419	0.09436	-1.50551	0.132193	0.303427
Il6ra	128.748	0.111466	0.179566	0.617412	0.536963	0.693373
Inpp5d	426.193	0.106374	0.129015	0.82258	0.410747	0.581339
Irf5	163.384	-0.298528	0.140437	-2.12289	0.0337627	0.129789
Irf8	238.271	-0.124122	0.099585	-1.24812	0.211987	0.389568
Itgam	190.715	-0.189087	0.175136	-1.09071	0.2754	0.455968
Itgb2	230.352	0.0435161	0.150703	0.283287	0.776957	0.86165
Itgb5	535.594	0.418475	0.13165	3.17787	0.00148363	0.0192872
Itm2b	1519.78	-0.31183	0.137652	-2.26135	0.0237379	0.104805
Itm2c	303.5	-0.360381	0.0953301	-3.78083	0.000156305	0.00597355
Ivns1abp	394.788	-0.139695	0.0881195	-1.58491	0.112987	0.269785
Jmjd1c	126.458	0.253839	0.161212	1.58608	0.112722	0.269785
Jun	1957.89	-0.247449	0.0718169	-3.4462	0.000568525	0.0110862
Junb	1514.16	-0.308624	0.0876691	-3.5214	0.000429282	0.00942347
Kctd12	166.787	0.372486	0.139144	2.69353	0.00706988	0.0501319
Kif21b	111.922	0.361051	0.181866	1.9896	0.0466348	0.157662
Klf6	311.201	0.0474193	0.0979083	0.482837	0.629211	0.765522
Kmt2d	173.391	0.572318	0.147176	3.88755	0.000101259	0.0049792
Krit1	135.817	-0.0365689	0.173296	-0.172424	0.863104	0.909759
Lag3	310.118	-0.0910354	0.136357	-0.669259	0.503331	0.668765
Lair1	355.811	-0.293732	0.137195	-2.13882	0.0324502	0.127978
Lamp1	237.074	0.2086	0.120031	1.74072	0.0817323	0.221529
Lamp2	222.935	-0.159358	0.129607	-1.22879	0.219151	0.396504
Laptm5	1904.23	-0.0696792	0.100063	-0.697272	0.485633	0.651843
Lars2	3274.95	0.631863	0.175663	3.71018	0.000207111	0.00674249
Lasp1	103.721	0.140912	0.20522	0.748654	0.454066	0.621353
Lat2	110.528	-0.483714	0.14373	-3.36557	0.000763864	0.0131631
Lcp1	198.938	-0.186357	0.137247	-1.35622	0.175029	0.36245
Ldha	141.085	-0.343623	0.132736	-2.58873	0.00963315	0.0609232
Ldhb	227.52	-0.31116	0.124049	-2.50955	0.0120886	0.0689936
Lgals3bp	239.096	0.0673979	0.161444	0.415823	0.67754	0.794867
Lgals9	190.261	-0.363568	0.119664	-3.04108	0.00235734	0.0254592
Lgmn	1171.14	-0.260543	0.104308	-2.49628	0.0125502	0.0698077
Limd2	152.902	0.206531	0.184078	1.13244	0.25745	0.436546
Lpcat2	370.971	-0.314484	0.142276	-2.20547	0.0274214	0.114582
Lrp1	348.48	-0.289989	0.190456	-1.55272	0.120489	0.280077
Lrrc3	225.684	0.195888	0.113452	1.72552	0.0844343	0.224518
Ly6e	594.918	-0.191691	0.120769	-1.58594	0.112753	0.269785
Ly86	599.528	-0.21926	0.119141	-1.8384	0.0660041	0.190219
Lyn	206.891	-0.288323	0.146775	-1.96181	0.0497844	0.163311
Lyz2	346.968	-0.127023	0.16594	-0.763593	0.44511	0.61363
M6pr	112.962	-0.56063	0.132283	-4.23195	2.31673e-05	0.00232335
Macf1	299.805	0.399594	0.129482	3.08672	0.0020238	0.0237197
Mafb	314.343	0.326616	0.102041	3.20436	0.00135362	0.0182738
Man2b1	384.353	-0.310341	0.114012	-2.72105	0.00650752	0.0479359
Man2b2	127.319	-0.0493601	0.168067	-0.298977	0.764957	0.852381
Map1lc3b	141.992	-0.188619	0.165214	-1.13559	0.256128	0.436546
Map4	235.041	0.215569	0.0967038	2.22928	0.0257955	0.109048
Marcks	183.667	0.181473	0.137624	1.33941	0.180439	0.363464
Mat2a	154.29	0.475585	0.160003	2.97878	0.002894	0.0282165
Mbnl1	132.025	0.13858	0.153317	0.903706	0.366151	0.542275
Mcl1	151.495	0.131915	0.128417	1.03146	0.302323	0.479076
Mef2a	212.715	0.418999	0.134886	3.12358	0.00178667	0.0222015
Mef2c	152.628	-0.0525429	0.144645	-0.363615	0.716146	0.820304
Mertk	242.166	0.0462575	0.0950978	0.485147	0.627572	0.764853
Mgat4a	116.864	-0.0610783	0.154426	-0.394887	0.692926	0.803608
Mid1	145.476	-0.215189	0.200533	-1.07105	0.284149	0.46497
Mknk1	108.954	0.110133	0.179705	0.619356	0.535682	0.693373
Mlxipl	138.791	0.0564079	0.122763	0.459454	0.645908	0.77859
Mob1a	106.241	-0.490924	0.141532	-3.46227	0.000535631	0.0109545
Morf4l1	105.856	0.090475	0.131317	0.68991	0.490251	0.655535
Mpeg1	247.707	0.219311	0.128017	1.71513	0.0863218	0.227812
Mrfap1	106.362	-0.061728	0.130174	-0.473599	0.635786	0.772183
Mrpl48	113.269	0.302637	0.176593	1.73393	0.0829298	0.222356
Msn	127.1	0.0294904	0.118262	0.247491	0.804528	0.882467
mt-Atp6	528.141	-0.063801	0.170859	-0.228683	0.819115	0.893519
mt-Co1	1167.99	0.120608	0.154527	0.799198	0.424176	0.595543
mt-Co2	403.904	-0.118843	0.152379	-0.829909	0.40659	0.578958
mt-Co3	331.37	0.0512839	0.128009	0.401883	0.68777	0.800688
mt-Cytb	455.66	0.101246	0.154824	0.660751	0.508772	0.672105
mt-Nd1	858.045	0.113714	0.164654	0.715721	0.474163	0.640026
mt-Nd2	122.78	0.0717712	0.181419	0.468736	0.639258	0.775059
mt-Nd4	331.372	0.165337	0.155761	1.08083	0.279771	0.458876
mt-Nd5	489.883	0.153874	0.190273	0.860742	0.38938	0.569469
Mtdh	159.537	0.121734	0.16767	0.735627	0.461957	0.628135
Mtus1	136.841	-0.118383	0.161276	-0.738874	0.459983	0.627006
Mycbp2	118.122	0.0765871	0.144153	0.533503	0.593686	0.740262
Myl6	126.667	-0.0375142	0.14813	-0.255207	0.798563	0.877295
Myo1f	122.309	-0.0459087	0.158647	-0.290722	0.771264	0.858047
Myo7a	146.361	0.723254	0.187021	3.96552	7.32364e-05	0.00428433
Nav3	124.839	0.0721226	0.174011	0.406835	0.684129	0.799099
Ncf1	185.669	0.0236975	0.129528	0.183296	0.854565	0.906013
Ncf2	181.7	-0.0397998	0.111005	-0.360274	0.718642	0.820304
Nckap1l	222.274	-0.0212091	0.104871	-0.203095	0.839061	0.903406
Ncl	117.86	0.305109	0.156312	1.95304	0.0508143	0.164526
Nfam1	139.96	-0.0646341	0.149851	-0.434543	0.663895	0.789922
Nfkbia	396.968	0.0840728	0.091447	0.916375	0.35947	0.535771
Nfkbiz	189.334	0.332782	0.141093	2.36545	0.0180084	0.0890274
Nisch	177.063	0.0169772	0.173491	0.096675	0.922984	0.951447
Noct	468.902	0.161115	0.154758	1.0602	0.289051	0.468632
Nopchap1	1387.96	0.251726	0.179642	1.48647	0.137156	0.310592
Npc2	371.627	-0.163338	0.127305	-1.2821	0.199807	0.381061
Npm1	100.593	-0.287244	0.159197	-1.8008	0.071735	0.201432
Ntpcr	136.603	-0.261988	0.125993	-2.07904	0.0376138	0.138112
Nucb1	111.131	-0.0938628	0.155014	-0.602246	0.54701	0.700732
Oaz1	192.432	-0.163896	0.176019	-0.933802	0.350406	0.525609
Ociad1	117.549	-0.164789	0.168127	-0.979871	0.32715	0.502536
Olfml3	843.021	-0.210084	0.0933513	-2.25074	0.0244018	0.106584
Olfr1116	146.793	0.429206	0.198108	2.29061	0.0219863	0.100437
Olfr1191-ps1	142.557	0.349412	0.205527	1.95071	0.0510921	0.164526
Olfr1247	465.202	0.287008	0.198584	1.67037	0.0948463	0.244787
Olfr1307	577.419	0.393122	0.184398	2.23453	0.0254482	0.108931
Olfr1336	270.111	0.352227	0.186513	1.98483	0.0471639	0.157662
Olfr1385	448.339	0.264476	0.199129	1.50511	0.132295	0.303427
Olfr344	299.308	0.412172	0.184647	2.35563	0.0184911	0.0901442
Olfr45	112.161	0.457643	0.184555	2.52532	0.0115593	0.0670825
Olfr46	699.298	0.474045	0.166713	2.90087	0.0037213	0.0322512
Olfr509	105.32	0.298108	0.207255	1.63695	0.10164	0.253453
Olfr539	134.904	0.569922	0.197053	3.02219	0.0025095	0.0266919
Olfr607	126.591	0.260932	0.195362	1.44091	0.14961	0.325159
Olfr63	103.584	0.317439	0.180818	1.79449	0.0727354	0.20262
Olfr635	548.992	0.396366	0.180196	2.26918	0.0232573	0.103333
Olfr639	437.542	0.318019	0.188205	1.78482	0.0742909	0.205442
Olfr735	141.27	0.259202	0.203015	1.41158	0.158073	0.340252
Olfr839-ps1	333.841	0.380925	0.193431	2.11222	0.0346672	0.130841
Oxct1	107.637	0.225572	0.204489	1.104	0.269593	0.451681
P2ry12	697.408	-0.301272	0.14267	-2.1076	0.035066	0.131638
P2ry13	221.021	-0.235038	0.145548	-1.61357	0.10662	0.262622
P2ry6	156.34	-0.00615295	0.13523	-0.0462708	0.963094	0.981266
P4hb	254.31	-0.134756	0.143774	-0.939067	0.347696	0.523783
Pabpc1	197.748	-0.0857857	0.117255	-0.734571	0.462601	0.628135
Pag1	253.207	0.583087	0.109334	5.33539	9.53371e-08	3.34633e-05
Pak2	117.346	0.238891	0.191193	1.29932	0.193835	0.373825
Pald1	120.844	0.212957	0.160679	1.32517	0.185115	0.363464
Pan3	100.944	0.153323	0.176987	0.878346	0.379756	0.556552
Pbxip1	108.384	0.153959	0.153178	1.00622	0.31431	0.492561
Pde3b	146.29	0.311662	0.193674	1.69941	0.0892411	0.234634
Pdia3	260.83	-0.139972	0.14029	-0.996892	0.318817	0.496252
Pdia6	111.657	-0.364976	0.13189	-2.76624	0.00567063	0.0456147
Pea15a	123.184	-0.177174	0.170689	-1.05331	0.292199	0.468632
Per1	145.206	0.428312	0.142865	3.00686	0.00263963	0.0268554
Pfdn5	103.439	-0.218968	0.151185	-1.44983	0.147107	0.322027
Pfn1	202.992	-0.180842	0.1102	-1.64057	0.100886	0.253453
Phyhd1	216.308	-0.0349329	0.125646	-0.278485	0.78064	0.86165
Pias4	159.601	0.288509	0.162817	1.79621	0.0724616	0.20262
Picalm	209.371	0.265615	0.125759	2.11985	0.0340189	0.129789
Pign	105.571	0.309879	0.192542	1.61872	0.105508	0.260799
Pik3cg	100.182	0.0581485	0.139678	0.415628	0.677682	0.794867
Pik3r1	103.936	0.190275	0.129055	1.47808	0.139385	0.311363
Pkib	199.459	0.357024	0.172412	2.0884	0.0367619	0.135826
Pkm	174.798	0.122217	0.147945	0.825065	0.409335	0.581339
Pkn1	109.043	0.213748	0.156581	1.36687	0.171667	0.359661
Pla2g15	160.942	-0.225093	0.134007	-1.68146	0.0926729	0.240517
Pld1	103.976	-0.288009	0.145368	-1.98637	0.046992	0.157662
Pld3	131.656	-0.0806092	0.15594	-0.518417	0.604167	0.749338
Pld4	511.246	-0.111109	0.0869089	-1.28127	0.2001	0.381061
Plek	166.783	0.229953	0.145912	1.57773	0.114627	0.271785
Plod3	104.211	0.0583919	0.154299	0.373014	0.709138	0.814755
Plxdc2	328.35	-0.0804741	0.110324	-0.730413	0.465138	0.63036
Plxnb2	275.399	0.0802794	0.144319	0.554738	0.579074	0.727209
Pmepa1	125.189	0.242869	0.155499	1.57617	0.114986	0.271785
Pmp22	196.189	-0.161709	0.144856	-1.11473	0.264967	0.444993
Pnpla7	128.987	-0.0976192	0.15134	-0.651409	0.514783	0.675472
Ppcdc	292.226	-0.276826	0.145617	-1.89646	0.0578987	0.177273
Ppfia4	196.5	-0.24431	0.0947526	-2.57871	0.00991708	0.0621588
Ppia	400.62	-0.393623	0.0949964	-4.14196	3.44349e-05	0.00268592
Ppib	170.363	-0.0538181	0.116818	-0.460579	0.645101	0.77859
Ppp1ca	125.614	-0.260674	0.134417	-1.93591	0.0528793	0.167969
Ppp1r15a	304.242	-0.27864	0.15525	-1.81959	0.0688221	0.194811
Ppp2r5a	246.923	0.117213	0.162147	0.771178	0.440602	0.611269
Ppt1	132.945	-0.446946	0.142459	-3.13383	0.00172538	0.0220221
Prdx1	106.04	-0.1584	0.212766	-0.754026	0.450833	0.619344
Prex1	140.328	-0.0283902	0.156586	-0.183712	0.854239	0.906013
Prkar1a	100.507	-0.186336	0.172271	-1.08193	0.279284	0.458876
Prkcd	187.382	-0.0249808	0.138503	-0.188524	0.850466	0.906013
Psap	602.908	-0.0354846	0.0857072	-0.414865	0.678241	0.794867
Psg16	106.376	0.107295	0.142126	0.765361	0.444056	0.61363
Psma7	103.047	-0.210107	0.119454	-1.75999	0.0784103	0.214355
Psmb8	128.137	-0.210387	0.1598	-1.32444	0.185356	0.363464
Psmc2	109.089	-0.0547597	0.150669	-0.362405	0.71705	0.820304
Ptafr	116.438	-0.368983	0.132707	-2.78069	0.00542441	0.0447992
Ptgs1	313.853	-0.156656	0.117415	-1.33664	0.181339	0.363464
Ptma	208.646	0.035867	0.094289	0.379958	0.703976	0.812815
Ptpn1	121.703	0.239048	0.177222	1.3477	0.177753	0.363464
Ptpn18	114.952	-0.0377962	0.19848	-0.189517	0.849687	0.906013
Ptpn6	214.191	-0.209205	0.156987	-1.3363	0.181451	0.363464
Ptprc	168.157	0.0541541	0.154457	0.354931	0.722641	0.820864
Pycard	152.729	-0.270949	0.10109	-2.68192	0.00732	0.0508776
Qk	234.584	0.167466	0.14545	1.16163	0.245387	0.425925
Rab14	110.428	0.0690071	0.160363	0.429425	0.667614	0.790363
Rab34	184.221	0.107394	0.189752	0.570203	0.56854	0.717833
Rab3gap1	216.053	0.0206788	0.146545	0.15871	0.873898	0.915636
Rab3il1	204.665	-0.195135	0.104302	-1.87631	0.0606122	0.182617
Rabac1	115.411	-0.195048	0.116096	-1.68056	0.0928493	0.240517
Rac1	137.234	0.336046	0.157357	2.13922	0.0324178	0.127978
Rac2	106.911	-0.386691	0.186925	-2.05665	0.0397199	0.143958
Rack1	215.032	-0.0605308	0.134294	-0.452807	0.650688	0.779493
Rasa4	101.046	-0.237315	0.136886	-1.73301	0.0830936	0.222356
Rasal3	190.889	-0.112317	0.163074	-0.693991	0.487688	0.653353
Rasgrp3	112.959	-0.129653	0.158363	-0.823005	0.410505	0.581339
Rassf2	102.617	0.0628994	0.152849	0.410579	0.681381	0.797216
Rbm25	160.23	0.185028	0.157837	1.19691	0.23134	0.410103
Rbm39	189.442	0.114754	0.114414	1.00494	0.314925	0.492561
Rbm4b	392.614	0.759839	0.187378	4.18726	2.82342e-05	0.00247755
Rcsd1	102.794	-0.0160478	0.13281	-0.123809	0.901467	0.937525
Rgl2	121.373	-0.169635	0.126808	-1.33936	0.180454	0.363464
Rgs1	146.511	-0.266017	0.154274	-1.722	0.0850699	0.225355
Rgs10	373.923	-0.177894	0.0969091	-1.8358	0.0663868	0.190219
Rgs2	401.279	-0.0595976	0.100746	-0.591881	0.553931	0.703181
Rhoa	139.843	-0.35194	0.13041	-2.69518	0.00703501	0.0501319
Rhob	349.778	0.489615	0.13711	3.59674	0.000322231	0.00829032
Rhoh	105.202	-0.288955	0.150473	-1.91757	0.0551651	0.171354
Rin2	128.488	0.0642545	0.161392	0.398768	0.690064	0.802028
Rnase4	401.74	0.022606	0.115127	0.195545	0.844967	0.906013
Rnaset2a	146.153	-0.0405196	0.178507	-0.207639	0.835511	0.90121
Rnaset2b	279.963	0.0563187	0.132887	0.422807	0.672436	0.792031
Rnf13	119.274	0.0197653	0.182711	0.102792	0.918128	0.949339
Rock1	234.477	0.313481	0.196149	1.73183	0.0833045	0.222356
Rogdi	113.354	-0.15732	0.138943	-1.13364	0.256946	0.436546
Rpl10	180.37	-0.214608	0.153878	-1.39421	0.163256	0.349401
Rpl10-ps3	454.536	-0.0604877	0.121768	-0.497769	0.618647	0.759248
Rpl10a	287.346	-0.223315	0.0937605	-2.38272	0.0171855	0.0855618
Rpl11	122.967	0.071932	0.19221	0.376433	0.706595	0.814499
Rpl13	348.848	-0.202493	0.109393	-1.84975	0.064349	0.189008
Rpl13a	314.942	-0.121673	0.0916011	-1.32856	0.183992	0.363464
Rpl14	139.112	0.136065	0.166051	0.817391	0.413705	0.584348
Rpl15	102.048	-0.0301969	0.159926	-0.190995	0.84853	0.906013
Rpl17	210.733	-0.222763	0.106141	-2.09768	0.0359332	0.13375
Rpl18	169.511	-0.048954	0.0968151	-0.505611	0.61313	0.756445
Rpl18a	911.789	-0.117884	0.0912894	-1.29156	0.196508	0.377942
Rpl19	412.02	-0.142404	0.115254	-1.23526	0.216735	0.394166
Rpl21	322.592	-0.0511785	0.104368	-0.490172	0.624012	0.762329
Rpl23	194.574	-0.00476914	0.125585	-0.0379314	0.969742	0.982336
Rpl23a	267.732	-0.24562	0.0987232	-2.48728	0.0128726	0.0700508
Rpl24	128.742	-0.289809	0.113542	-2.55378	0.0106561	0.0655528
Rpl26	290.779	-0.204686	0.110287	-1.85626	0.0634172	0.187843
Rpl29	167.864	-0.262027	0.108901	-2.40574	0.0161398	0.0827019
Rpl3	487.183	-0.199467	0.107887	-1.84756	0.0646657	0.189147
Rpl30	172.568	-0.0421163	0.1497	-0.281479	0.778343	0.86165
Rpl32	208.692	-0.129406	0.124782	-1.03642	0.300005	0.477266
Rpl34	207.337	-0.230224	0.104779	-2.19632	0.0280692	0.115747
Rpl35a	240.04	-0.20231	0.106651	-1.89617	0.0579375	0.177273
Rpl37a	232.214	0.0607709	0.118316	0.516158	0.605744	0.749968
Rpl37rt	106.534	0.0433734	0.178711	0.243404	0.807692	0.884555
Rpl39	194.59	-0.224157	0.134811	-1.66095	0.0967225	0.248097
Rpl4	321.563	-0.200662	0.137244	-1.45973	0.144364	0.319696
Rpl41	455.984	-0.0568586	0.104328	-0.544778	0.585906	0.733166
Rpl6	325.973	-0.134957	0.130178	-1.03536	0.300501	0.477266
Rpl7	262.419	-0.251961	0.105082	-2.39637	0.0165583	0.0836255
Rpl7a	195.358	-0.241626	0.123693	-1.95224	0.0509096	0.164526
Rpl8	213.504	-0.150399	0.114588	-1.31213	0.189475	0.368453
Rpl9	301.075	-0.0792668	0.130661	-0.605845	0.544618	0.698943
Rplp0	466.452	-0.328732	0.12862	-2.55347	0.0106656	0.0655528
Rplp1	631.274	-0.110718	0.0917703	-1.20623	0.227729	0.405751
Rplp2	199.652	-0.225744	0.109796	-2.05599	0.0397832	0.143958
Rpn1	106.628	-0.0026429	0.20607	0.000784469	0.999374	0.999374
Rpn2	182.137	-0.0388975	0.122722	-0.316906	0.751315	0.840397
Rps10	240.626	-0.0715067	0.114413	-0.624545	0.53227	0.691951
Rps11	314.406	-0.0529606	0.125074	-0.423481	0.671945	0.792031
Rps12	166.739	-0.197229	0.113479	-1.73827	0.0821625	0.221839
Rps12-ps3	207.957	0.106017	0.202814	0.5406	0.588783	0.735455
Rps13	233.549	-0.20513	0.0999852	-2.05238	0.0401327	0.144478
Rps14	378.168	-0.126346	0.101925	-1.23911	0.215304	0.392581
Rps15	272.205	-0.00868698	0.125995	-0.0689882	0.944999	0.969867
Rps15a	193.939	-0.200322	0.187991	-1.06473	0.286999	0.468542
Rps16	248.042	-0.193124	0.146862	-1.31397	0.188856	0.368453
Rps17	187.607	-0.0774611	0.108433	-0.714359	0.475005	0.640026
Rps18	241.784	-0.0256023	0.0988603	-0.259119	0.795544	0.875347
Rps19	226.349	-0.184673	0.126792	-1.45493	0.14569	0.321617
Rps2	175.799	0.572291	0.170677	3.36612	0.000762338	0.0131631
Rps20	163.295	-0.0955822	0.118254	-0.807551	0.419349	0.589946
Rps21	140.152	-0.13981	0.107356	-1.30211	0.192877	0.373002
Rps23	104.791	-0.368883	0.123391	-2.98883	0.00280051	0.0280851
Rps23-ps1	172.95	-0.379647	0.105522	-3.59607	0.000323055	0.00829032
Rps24	336.94	-0.0912612	0.109874	-0.830265	0.406389	0.578958
Rps25	283.034	-0.0613476	0.117963	-0.519453	0.603445	0.749338
Rps26	104.852	-0.189935	0.148197	-1.28069	0.200301	0.381061
Rps27	233.984	0.124754	0.21151	0.593278	0.552995	0.703181
Rps27a	246.215	-0.204675	0.124732	-1.64039	0.100923	0.253453
Rps28	237.457	-0.0667328	0.122008	-0.546927	0.584429	0.732623
Rps29	414.469	-0.132457	0.125001	-1.05901	0.289597	0.468632
Rps3	387.277	-0.111608	0.14063	-0.790684	0.429128	0.601294
Rps3a1	337.928	-0.233967	0.120229	-1.94457	0.0518271	0.166131
Rps4x	656.571	-0.248858	0.127433	-1.95107	0.0510491	0.164526
Rps5	294.878	-0.271128	0.135568	-1.99702	0.0458226	0.157662
Rps6	233.575	-0.210731	0.179493	-1.17477	0.240087	0.421353
Rps6ka1	158.957	0.22539	0.175953	1.28554	0.198604	0.380928
Rps8	242.067	-0.301082	0.140762	-2.13916	0.0324231	0.127978
Rps9	360.114	-0.121405	0.114604	-1.05857	0.289794	0.468632
Rpsa	377.884	0.0215769	0.121432	0.177139	0.859399	0.907216
Rptor	116.342	0.279909	0.142322	1.96651	0.0492398	0.163049
Rrbp1	231.827	0.198774	0.156184	1.27433	0.202548	0.3812
Rsrp1	177.583	-0.202549	0.139994	-1.44653	0.14803	0.322723
Safb2	110.199	0.238002	0.144186	1.65482	0.0979619	0.25007
Sall1	185.064	0.14336	0.106227	1.34835	0.177546	0.363464
Saraf	140.854	-0.241364	0.113531	-2.12734	0.0333918	0.129789
Sat1	505.399	-0.193134	0.123358	-1.56515	0.117547	0.27598
Scamp2	267.16	-0.1051	0.0919519	-1.1441	0.252584	0.435661
Sdcbp	166.777	-0.249113	0.169279	-1.46994	0.141579	0.31452
Sdf4	144.286	-0.0452207	0.125437	-0.360458	0.718505	0.820304
Selenop	1189.28	-0.400969	0.129928	-3.08364	0.00204486	0.0237197
Selplg	1805.51	-0.116276	0.0997281	-1.16674	0.243316	0.423841
Serf2	137.913	-0.161932	0.130419	-1.24352	0.213677	0.390628
Serinc3	305.52	0.106309	0.0789877	1.34616	0.178249	0.363464
Serpine2	326.192	-0.429373	0.155113	-2.76352	0.00571809	0.0456147
Sf3b1	166.403	-0.00513393	0.123896	-0.0412134	0.967126	0.982109
Sft2d1	168.553	-0.29191	0.14462	-2.01866	0.0435226	0.152792
Sgip1	150.123	0.125722	0.161753	0.778135	0.436489	0.606764
Sgk1	515.664	-0.23871	0.133603	-1.78455	0.0743336	0.205442
Sgpl1	140.302	-0.176344	0.205783	-0.810373	0.417726	0.588842
Sh3bgrl3	171.253	-0.272156	0.114053	-2.38634	0.017017	0.0853283
Sh3glb1	113.163	-0.115897	0.148454	-0.781751	0.434361	0.605002
Shisa5	100.864	-0.0947135	0.114457	-0.830709	0.406138	0.578958
Siglech	811.542	-0.141145	0.103403	-1.36534	0.172146	0.359661
Sipa1	157.939	0.57864	0.179284	3.24623	0.00116944	0.0169886
Sirpa	584.455	0.0303549	0.0948243	0.319138	0.749622	0.840397
Sirt5	199.186	0.142176	0.136342	1.05684	0.290583	0.468632
Ski	102.324	0.350035	0.104999	3.33333	0.000858138	0.0140251
Sla	119.197	-0.167344	0.133066	-1.25691	0.208786	0.386363
Slc11a1	142.702	-0.343848	0.136286	-2.52338	0.0116233	0.0670825
Slc15a3	139.629	0.188865	0.148309	1.27612	0.201914	0.3812
Slc25a3	158.38	-0.346045	0.0979068	-3.53358	0.000409967	0.00942347
Slc25a5	242.217	-0.325533	0.110505	-2.94499	0.00322969	0.0302299
Slc29a3	204.371	0.166765	0.120381	1.38273	0.166749	0.352583
Slc2a5	201.958	-0.351176	0.15004	-2.33762	0.0194068	0.0937132
Slc38a6	395.966	0.139091	0.161985	0.888917	0.374047	0.551326
Slc3a2	188.606	-0.218964	0.119401	-1.83249	0.0668792	0.19085
Slc7a8	133.406	0.0479029	0.123646	0.385617	0.69978	0.809301
Slco2b1	497.744	-0.028263	0.0817602	-0.346448	0.729006	0.824094
Smap2	125.06	0.175159	0.127493	1.37577	0.168893	0.355417
Snf8	286.918	-0.0215314	0.119243	-0.181877	0.855679	0.906013
Snhg11	136.803	0.400673	0.177357	2.32045	0.0203163	0.0950804
Snx5	194.357	-0.262519	0.112567	-2.33317	0.0196393	0.0937875
Socs3	159.935	-0.365028	0.12478	-2.92388	0.00345693	0.0311902
Sod1	121.881	-0.106773	0.126691	-0.842489	0.399514	0.578266
Soga1	225.505	0.422463	0.145069	2.92311	0.00346557	0.0311902
Son	314.274	0.166511	0.161503	1.03912	0.298749	0.47664
Sparc	1069.92	-0.127369	0.0938781	-1.35797	0.174473	0.362366
Sqstm1	200.142	-0.0144059	0.13664	-0.110704	0.911851	0.946922
Srgap2	334.281	-0.00643596	0.123348	-0.0558044	0.955498	0.974941
Srrm2	208.602	0.855171	0.173784	4.97212	6.6226e-07	0.000154969
Srsf11	114.117	0.52549	0.161902	3.27401	0.00106034	0.0158374
Srsf2	105.76	-0.0269378	0.179409	-0.150072	0.880708	0.921396
Srsf3	127.987	-0.352391	0.129647	-2.71603	0.00660691	0.0479359
Srsf5	189.89	0.00545374	0.136545	0.0399677	0.968119	0.982109
Ssh2	284.326	0.0815409	0.127236	0.64507	0.518882	0.679581
Ssr4	141.342	-0.408015	0.117942	-3.45703	0.000546166	0.0109545
St13	106.556	0.0557613	0.1697	0.33883	0.734738	0.827907
St3gal6	116.845	-0.376971	0.14352	-2.62568	0.00864768	0.0572705
Stab1	365.294	0.17812	0.182855	0.992757	0.320828	0.498277
Stard3	101.005	-0.318898	0.116325	-2.74137	0.00611838	0.0479359
Stard9	135.847	-0.198025	0.151562	-1.3083	0.190773	0.369952
Sting1	152.769	-0.0809271	0.163523	-0.493092	0.621948	0.761967
Surf4	112.734	0.0494228	0.157253	0.316256	0.751808	0.840397
Susd3	116.268	0.000383226	0.141717	0.00262737	0.997904	0.999374
Syngr1	209.262	-0.0639898	0.148827	-0.429385	0.667643	0.790363
Syngr2	163.211	-0.127922	0.13257	-0.965481	0.334304	0.50907
Tacc1	101.75	0.247388	0.181918	1.36352	0.17272	0.359791
Tagap	175.493	0.082844	0.142802	0.578976	0.562605	0.71162
Tanc2	258.186	0.0785198	0.175815	0.454348	0.649579	0.779493
Tapbp	135.142	0.00255217	0.113603	0.0217189	0.982672	0.991143
Tbk1	135.505	0.315601	0.167685	1.9113	0.0559657	0.173075
Tbxas1	177.679	-0.42279	0.105394	-4.01079	6.05149e-05	0.00424815
Tcf25	118.311	-0.00753151	0.127918	-0.0596899	0.952403	0.973656
Tcirg1	336.321	-0.0673187	0.149702	-0.458481	0.646607	0.77859
Tcn2	211.702	-0.246407	0.094209	-2.61626	0.00889001	0.0583251
Tent5c	101.467	0.118498	0.177992	0.66828	0.503955	0.668765
Tfe3	108.729	0.373416	0.155797	2.39797	0.016486	0.0836255
Tgfbr1	246.319	0.309665	0.0913777	3.39062	0.000697342	0.0128825
Tgfbr2	216.154	0.365898	0.125817	2.9076	0.0036421	0.0322512
Timp2	138.82	0.235465	0.192378	1.22265	0.22146	0.399653
Tln1	151.092	0.348269	0.206927	1.69456	0.090159	0.236163
Tlr1	105.869	0.280663	0.171995	1.76466	0.0776207	0.213685
Tmbim6	280.371	-0.259202	0.113473	-2.28505	0.0223099	0.101042
Tmcc1	100.876	0.200163	0.176646	1.16873	0.242511	0.423489
Tmed10	111.483	-0.361748	0.148418	-2.43477	0.0149013	0.0774869
Tmed3	110.862	0.0381981	0.171676	0.224423	0.822428	0.894256
Tmem119	1191.28	-0.125473	0.093596	-1.34287	0.179315	0.363464
Tmem176a	105.446	-0.213105	0.18591	-1.13658	0.255713	0.436546
Tmem176b	222.985	-0.293375	0.0973722	-3.01302	0.00258661	0.0267435
Tmem234	101.196	-0.0825512	0.147724	-0.559134	0.576071	0.724734
Tmem50a	158.509	-0.117416	0.103267	-1.13706	0.255514	0.436546
Tmem59	133.07	-0.377944	0.161908	-2.32879	0.01987	0.0942482
Tmem63a	108.551	0.0141543	0.14	0.0989257	0.921197	0.951001
Tmem72	817.151	0.222082	0.16499	1.39257	0.163751	0.349401
Tmem86a	119.053	-0.0887129	0.167821	-0.519863	0.603159	0.749338
Tmsb4x	878.294	-0.0886189	0.0975661	-0.908048	0.363853	0.54001
Tnfrsf1b	116.676	0.169272	0.133928	1.26259	0.206737	0.384959
Tns3	103.617	0.151446	0.174959	0.856973	0.39146	0.571319
Tpm3	293.1	0.0586399	0.162708	0.355029	0.722568	0.820864
Tpp1	180.005	0.101553	0.148366	0.680158	0.496405	0.661245
Tpst2	150.773	0.060769	0.139936	0.43265	0.665269	0.790218
Tpt1	416.168	-0.0617792	0.0936574	-0.658474	0.510234	0.672105
Tra2b	138.603	0.312502	0.17748	1.80442	0.071166	0.200637
Traf5	107.673	0.315435	0.181952	1.75961	0.0784746	0.214355
Trem2	996.635	-0.248235	0.0983864	-2.52232	0.0116582	0.0670825
Trf	599.981	-0.153332	0.139211	-1.10149	0.270682	0.452426
Trim24	102.268	0.47436	0.193318	2.52526	0.0115613	0.0670825
Tsc22d3	129.484	0.21662	0.146624	1.47686	0.139714	0.311363
Tspan14	110.687	0.0465011	0.133208	0.349071	0.727036	0.823193
Ttr	186.172	0.109612	0.105803	1.20662	0.227578	0.405751
Tuba1a	171.708	-0.197689	0.142635	-1.38608	0.165724	0.351475
Tuba1b	330.892	-0.135399	0.147492	-0.911186	0.362197	0.538692
Tubb5	187.384	-0.166998	0.112665	-1.48152	0.138467	0.310615
Txnip	236.68	0.309545	0.14214	2.17744	0.0294477	0.119493
Tyrobp	1288.35	-0.0777125	0.138366	-0.560456	0.575168	0.724734
Uba52	136.797	-0.0189442	0.191775	-0.102657	0.918235	0.949339
Ubb	746.194	-0.249393	0.117712	-2.11697	0.034262	0.13001
Ubb-ps	346.776	-0.360922	0.103142	-3.50065	0.000464124	0.00987319
Ubc	4082.58	-0.248105	0.110623	-2.24445	0.0248033	0.10729
Ube2d3	124.876	0.204283	0.155323	1.32455	0.185319	0.363464
Uchl5	238.09	0.0944039	0.125364	0.762437	0.445799	0.61363
Ucp2	396.823	0.324123	0.137342	2.36119	0.0182163	0.0894252
Unc93b1	608.925	-0.279544	0.105944	-2.63928	0.00830813	0.0555458
Usp2	106.163	-0.151683	0.161691	-0.940328	0.347049	0.523783
Vamp3	107.058	0.177633	0.133464	1.32976	0.183598	0.363464
Vamp8	102.433	-0.280725	0.138082	-2.03258	0.0420948	0.14953
Vav1	158.226	0.0244122	0.153234	0.160557	0.872443	0.915636
Vcp	101.688	-0.10076	0.136033	-0.741286	0.45852	0.626228
Vsir	815.247	-0.0403356	0.166628	-0.238371	0.811593	0.887443
Wasf2	175.69	0.374991	0.133928	2.79643	0.00516703	0.0431816
Wdr1	148.321	-0.263767	0.164273	-1.60429	0.108649	0.265755
Wnk1	182.833	0.193091	0.173411	1.12485	0.260652	0.44015
Xbp1	103.544	-0.314428	0.112154	-2.80449	0.00503967	0.0426247
Ypel5	296.858	0.408778	0.151886	2.7152	0.00662363	0.0479359
Ywhah	167.352	-0.223794	0.112541	-1.98922	0.0466771	0.157662
Ywhaz	178.34	0.0579304	0.131054	0.440462	0.659602	0.786148
Zeb2	120.722	-0.0420096	0.13815	-0.305051	0.760327	0.848569
Zfhx3	145.493	0.480316	0.176369	2.72655	0.00640006	0.0479359
Zfp280d	304.781	0.618139	0.171823	3.69573	0.000219253	0.00674249
Zfp36	862.814	0.000985543	0.0808228	0.0103323	0.991756	0.998244
Zfp369	174.616	0.531641	0.175321	3.08346	0.00204607	0.0237197
Zfp36l1	297.609	0.329976	0.0919794	3.58821	0.000332961	0.00829032
Zfp36l2	108.453	0.293663	0.142566	2.0773	0.0377743	0.138112
Zfp488	223.486	0.491231	0.203401	2.54807	0.0108321	0.0655528
Zmiz1	123.497	0.331399	0.169668	1.96339	0.0496006	0.163311
Zrsr1	320.71	0.6504	0.170914	3.77241	0.000161677	0.00597355
Zup1	102.475	-0.0367486	0.20413	-0.130559	0.896124	0.933352

## Sheet: Fig2C
	Bf vs. PBS in APP/PS1 mice						APP/PS1 vs. WT in PBS-treated mice
	baseMean	log2FoldChange	lfcSE	stat	pvalue	padj	baseMean	log2FoldChange	lfcSE	stat	pvalue	padj
Hspa1a	434.16	-1.19281	0.190745	-6.26389	3.75492e-10	2.63596e-07	642.597	-0.388678	0.184201	-2.14232	0.032168	0.098194
Cmtm6	158.939	-0.478918	0.174449	-2.73344	0.00626767	0.0479359	211.526	-0.461589	0.145047	-3.18479	0.00144857	0.00718798
Cd53	225.508	-0.425107	0.0891891	-4.76428	1.89525e-06	0.000332617	256.998	-0.211587	0.0764173	-2.76809	0.0056386	0.0233752
Hexb	3588.41	-0.408915	0.140567	-2.9046	0.00367723	0.0322512	4190.56	-0.352478	0.0843845	-4.17985	2.91696e-05	0.00021961
Capza2	205.413	-0.395491	0.160775	-2.45638	0.0140345	0.0752079	250.899	-0.429323	0.125146	-3.42667	0.000611039	0.00325391
Cd33	213.883	-0.387781	0.135112	-2.86929	0.00411397	0.0352196	231.321	-0.254182	0.11865	-2.14553	0.0319104	0.098194
Ctc1	155.904	-0.38604	0.106993	-3.61028	0.000305866	0.00829032	161.44	-0.288622	0.107746	-2.68017	0.00735852	0.0292111
Cdc42	187.53	-0.381332	0.118034	-3.22896	0.0012424	0.0172466	237.253	-0.377279	0.107111	-3.51928	0.000432715	0.00238175
St3gal6	116.845	-0.376971	0.14352	-2.62568	0.00864768	0.0572705	137.746	-0.289216	0.145126	-1.9921	0.0463598	0.128125
Cd300a	113.415	-0.36976	0.137425	-2.68954	0.00715503	0.0502283	126.563	-0.290062	0.146806	-1.97764	0.0479689	0.13114
Socs3	159.935	-0.365028	0.12478	-2.92388	0.00345693	0.0311902	209.211	-0.532946	0.156363	-3.4202	0.00062575	0.00330537
Slc2a5	201.958	-0.351176	0.15004	-2.33762	0.0194068	0.0937132	241.192	-0.419675	0.141372	-2.96809	0.00299659	0.0141206
Hnrnpf	100.051	-0.339214	0.124752	-2.7175	0.00657764	0.0479359	112.785	-0.218402	0.103344	-2.11401	0.0345143	0.102758
Slc25a5	242.217	-0.325533	0.110505	-2.94499	0.00322969	0.0302299	262.679	-0.193456	0.0936954	-2.06612	0.038817	0.112501
Hnrnpk	184.435	-0.317641	0.15888	-2.00022	0.045476	0.157262	209.759	-0.318296	0.123899	-2.56814	0.0102245	0.0387113
Adrb2	133.984	-0.315946	0.148528	-2.12335	0.0337242	0.129789	191.928	-0.737138	0.150778	-4.88599	1.0291e-06	1.39314e-05
Lpcat2	370.971	-0.314484	0.142276	-2.20547	0.0274214	0.114582	451.039	-0.428458	0.110611	-3.87645	0.000105991	0.000694239
Junb	1514.16	-0.308624	0.0876691	-3.5214	0.000429282	0.00942347	1684.15	-0.277882	0.107815	-2.57909	0.00990613	0.0379446
P2ry12	697.408	-0.301272	0.14267	-2.1076	0.035066	0.131638	981.441	-0.691925	0.103208	-6.70547	2.00753e-11	1.46103e-09
Irf5	163.384	-0.298528	0.140437	-2.12289	0.0337627	0.129789	188.797	-0.292889	0.123598	-2.37025	0.017776	0.0634847
Lyn	206.891	-0.288323	0.146775	-1.96181	0.0497844	0.163311	216.444	-0.215645	0.107258	-2.01125	0.0442991	0.122949
Fscn1	103.497	-0.285549	0.142045	-2.00697	0.044753	0.156302	115.981	-0.386319	0.134414	-2.87458	0.00404563	0.0175489
Unc93b1	608.925	-0.279544	0.105944	-2.63928	0.00830813	0.0555458	659.108	-0.234155	0.102748	-2.28144	0.0225226	0.076901
Cd164	170.049	-0.278145	0.132472	-2.09682	0.0360096	0.13375	193.523	-0.457389	0.117501	-3.88802	0.000101067	0.000682461
Calm2	140.339	-0.264546	0.115486	-2.29015	0.0220125	0.100437	188.067	-0.495254	0.100786	-4.90788	9.20656e-07	1.31093e-05
Lgmn	1171.14	-0.260543	0.104308	-2.49628	0.0125502	0.0698077	1302.02	-0.302319	0.0759153	-3.98447	6.76305e-05	0.0004815
Jun	1957.89	-0.247449	0.0718169	-3.4462	0.000568525	0.0110862	2283.19	-0.405652	0.0951705	-4.26368	2.01087e-05	0.000162608
Ctsl	413.555	-0.565194	0.152575	-3.69454	0.000220284	0.00674249	340.429	0.611559	0.0995082	6.14316	8.08932e-10	3.11677e-08
Serpine2	326.192	-0.429373	0.155113	-2.76352	0.00571809	0.0456147	266.736	0.59027	0.133294	4.42883	9.47449e-06	8.27438e-05
Ssr4	141.342	-0.408015	0.117942	-3.45703	0.000546166	0.0109545	120.076	0.488634	0.102656	4.75959	1.93985e-06	2.31018e-05
Cd9	445.902	-0.403804	0.13229	-3.04773	0.0023058	0.025407	399.702	0.367844	0.0694776	5.29382	1.19788e-07	1.91369e-06
Rps23-ps1	172.95	-0.379647	0.105522	-3.59607	0.000323055	0.00829032	137.617	0.577927	0.126166	4.58412	4.55903e-06	4.62904e-05
Ctsa	578.223	-0.374709	0.119955	-3.12095	0.00180268	0.0222015	507.712	0.235781	0.112419	2.09559	0.0361188	0.106089
Gusb	156.11	-0.369132	0.0972167	-3.79701	0.000146454	0.00597355	135.362	0.413699	0.116692	3.54636	0.000390592	0.00218665
Rps23	104.791	-0.368883	0.123391	-2.98883	0.00280051	0.0280851	102.016	0.339873	0.115606	2.9449	0.0032306	0.0148017
Cox4i1	199.74	-0.348963	0.106466	-3.27759	0.00104697	0.0158374	164.319	0.540701	0.112679	4.79977	1.5885e-06	1.96314e-05
Ldha	141.085	-0.343623	0.132736	-2.58873	0.00963315	0.0609232	122.126	0.384291	0.122573	3.13641	0.00171031	0.00836011
Rplp0	466.452	-0.328732	0.12862	-2.55347	0.0106656	0.0655528	387.096	0.470725	0.0793975	5.9281	3.06459e-09	8.58848e-08
Cd34	146.403	-0.325015	0.10943	-2.96862	0.00299139	0.0287665	129.18	0.286325	0.133996	2.13891	0.0324427	0.098194
Man2b1	384.353	-0.310341	0.114012	-2.72105	0.00650752	0.0479359	333.748	0.280757	0.132883	2.11184	0.0347004	0.102845
Rps8	242.067	-0.301082	0.140762	-2.13916	0.0324231	0.127978	197.806	0.536933	0.116678	4.60178	4.18905e-06	4.35528e-05
Rpl24	128.742	-0.289809	0.113542	-2.55378	0.0106561	0.0655528	111.737	0.402952	0.110831	3.63592	0.000276987	0.00163447
Rps5	294.878	-0.271128	0.135568	-1.99702	0.0458226	0.157662	237.061	0.535209	0.090812	5.89314	3.78935e-09	9.9281e-08
Akr1a1	214.59	-0.2633	0.113902	-2.31154	0.0208032	0.0967141	182.681	0.31053	0.113787	2.72988	0.00633567	0.0257755
Rpl29	167.864	-0.262027	0.108901	-2.40574	0.0161398	0.0827019	136.793	0.440703	0.117034	3.76638	0.000165635	0.00101393
Rpl7	262.419	-0.251961	0.105082	-2.39637	0.0165583	0.0836255	227.374	0.221369	0.103238	2.14396	0.0320359	0.098194
Ctsh	378.27	-0.25016	0.109172	-2.28979	0.0220332	0.100437	338.355	0.183451	0.0645119	2.84295	0.00446984	0.0188887
Trem2	996.635	-0.248235	0.0983864	-2.52232	0.0116582	0.0670825	874.103	0.329671	0.0758902	4.3442	1.39786e-05	0.000115898
Rpl23a	267.732	-0.24562	0.0987232	-2.48728	0.0128726	0.0700508	217.398	0.446598	0.101822	4.38655	1.15163e-05	9.79633e-05
Eef1a1	1644.06	-0.245597	0.113101	-2.17033	0.0299817	0.120961	1402.91	0.416307	0.0724573	5.7449	9.19742e-09	2.07735e-07
Arpc1b	312.883	-0.238085	0.119756	-1.98818	0.0467916	0.157662	266.323	0.237805	0.116833	2.03314	0.0420382	0.119323
Cd68	380.798	-0.234213	0.118573	-1.97306	0.0484892	0.161324	319.742	0.3501	0.0983853	3.55646	0.00037588	0.00212243
Hexa	666.842	-0.231348	0.114516	-2.01858	0.0435306	0.152792	548.378	0.451155	0.0760162	5.9352	2.93481e-09	8.58848e-08
Rpl34	207.337	-0.230224	0.104779	-2.19632	0.0280692	0.115747	163.067	0.529045	0.0993581	5.32589	1.00462e-07	1.64507e-06
Rplp2	199.652	-0.225744	0.109796	-2.05599	0.0397832	0.143958	171.376	0.371876	0.105384	3.52943	0.000416448	0.00231164
Rpl10a	287.346	-0.223315	0.0937605	-2.38272	0.0171855	0.0855618	228.704	0.575326	0.0957025	6.01302	1.82094e-09	5.67961e-08
Rpl17	210.733	-0.222763	0.106141	-2.09768	0.0359332	0.13375	175.791	0.459431	0.084957	5.40893	6.3402e-08	1.12239e-06
Rps13	233.549	-0.20513	0.0999852	-2.05238	0.0401327	0.144478	192.193	0.418812	0.0994055	4.21405	2.50828e-05	0.000193285
Btg1	145.727	0.27983	0.102499	2.73278	0.00628029	0.0479359	150.766	-0.347862	0.104363	-3.3288	0.00087221	0.0044984
Actb	2031.87	0.288639	0.113755	2.53694	0.0111825	0.0670825	2083.09	-0.425189	0.110543	-3.84474	0.000120682	0.000774969
Txnip	236.68	0.309545	0.14214	2.17744	0.0294477	0.119493	307.702	-0.603662	0.161413	-3.74491	0.000180458	0.00109445
Tgfbr1	246.319	0.309665	0.0913777	3.39062	0.000697342	0.0128825	245.503	-0.283669	0.102717	-2.75841	0.00580838	0.0239276
Mafb	314.343	0.326616	0.102041	3.20436	0.00135362	0.0182738	310.639	-0.377178	0.11002	-3.42754	0.000609081	0.00325391
Ccdc82	129.788	0.359056	0.16247	2.22708	0.0259417	0.109048	137.449	-0.356848	0.161986	-2.20287	0.0276038	0.0889344
Kif21b	111.922	0.361051	0.181866	1.9896	0.0466348	0.157662	107.062	-0.42607	0.178025	-2.39606	0.0165723	0.0603048
Kctd12	166.787	0.372486	0.139144	2.69353	0.00706988	0.0501319	181.068	-0.449712	0.11664	-3.84781	0.000119177	0.000772884
Snhg11	136.803	0.400673	0.177357	2.32045	0.0203163	0.0950804	149.725	-0.414042	0.140811	-2.9385	0.00329804	0.0150015
Arid1a	127.109	0.414845	0.141797	2.92531	0.00344114	0.0311902	116.769	-0.256171	0.120628	-2.12223	0.033818	0.101145
Mef2a	212.715	0.418999	0.134886	3.12358	0.00178667	0.0222015	213.526	-0.310056	0.1535	-2.02273	0.0431006	0.121685
Ier5	152.511	0.45204	0.152673	2.97966	0.0028857	0.0282165	153.314	-0.293348	0.144837	-2.01743	0.0436507	0.122185
Zfhx3	145.493	0.480316	0.176369	2.72655	0.00640006	0.0479359	132.732	-0.544276	0.167093	-3.26516	0.00109402	0.00555488
Grk4	134.244	0.530352	0.176671	3.04636	0.0023163	0.025407	136.371	-0.393381	0.191897	-2.07076	0.0383815	0.111733
Col27a1	132.124	0.538238	0.135885	3.96794	7.24981e-05	0.00428433	120.456	-0.500615	0.118721	-4.21527	2.49477e-05	0.000193285
Kmt2d	173.391	0.572318	0.147176	3.88755	0.000101259	0.0049792	145.417	-0.220167	0.102169	-2.15425	0.0312208	0.0978452

[truncated: 42 more sheets: Fig2D, Fig2E, Fig2F, Fig2G, Fig3C, Fig3D, Fig3E, Fig3F, Fig4A, Fig4B, Fig4C, Fig4D, Fig4E, Fig4F, SupFig1A, SupFig1B, SupFig2A, SupFig2B, SupFig2C, SupFig2D …]
